# Supplementary material for: Evaluation of the incidence, characteristics, and outcomes of pediatric chronic critical illness
Source: PLoS One. 2021 May 28;16(5):e0248883. doi: 10.1371/journal.pone.0248883 (PMC8162636; doi:10.1371/journal.pone.0248883)
Supplement: S1 Data — (XLSX) [file pone.0248883.s001.xlsx]

## Sheet: Sheet
Female:1 Male:0	Sakarya University:1; Kahramanmaras Sutçu İmam University:2,Van Yuzuncu Yıl University:3	Primary reason for hospitalization	Age grups 1: Neonatal grup (0-0,08 years); 2: Infant grup (0,08-0,9 years); 3: Pediatric grup (0,9-15 years)	Prematurity Yes:1 No:0	Prolonged Mechanic Ventilation infant (>14 day), Prematurity (>30 day)	Traumatic Brain Injury	Encephalopathy (Post Resüsitasyon Sendromu, Hipoksik İskemik Ensefalopati, Asfiksi, İntra kranial kanama, Metbolik hastalık , Boğulma vs.)	Heavy Wound	Sepsis	Status epilepticus	Post operative ( cardiac ve noncardiac)	Neuromuscular Disease (spinal muscular atrophy, cerebral palsy, muscular dystrophy)	Tracheostomy	Comorbidity number	1: Cardiovascular	2: Respiratory	3: Neuromuscular	4: Renal	5: Gastrointestinal	6: Hematology-immundeficiency	7: metabolic	8: Retinopathy	Other; 1: Down syndrome, 2: oncological, 3:growth retardation	Tracheostomy opening day	Duration of Mechanic Ventilation	Intensive care duration	Length of stay in the hospital	Total Cost ( (Turkhis lira) (Money paid by the Social Security Institution)	Intensive Care Unit Cost (Turkhis Lira); infant: cost after 13th day, prematurity: cost after 29th day)	Age Group: 1 (<1 mount(0-28 day): Neonatal, Group: 2 (1-11 mounth (29-332 day): infant, Group: 3 (12-182 mounth (331-5475 day ): Pediatric	Total number of patients hospitalized in the intensive care unit for the year the patient received treatment	1: Number of beds in Sakarya University neonatal intensive care unit (33); 2. Number of beds in the neonatal intensive care unit of Kahramanmaras Sutçu İmam University: 30); 3: Van Yuzuncu Yıl University neonatal intensive care unit number of beds:45); 4: Van Yuzuncu Yıl University pediatric intensive care unit number of beds:15)	Year; 2014:1 2015:2 2016:3 2017:4	Last Condition Of The Patient; 0: Exitus,1:Complete recovery, 2:Partial recovery
1	1	Convulsions, Not Elsewhere Classified	1	0	1	0	0	0	0	1	0	0	0	1	0	0	1	0	0	0	0	0	0	0	31	34	34	19381	9840	1	447	1	4	1
0	1	Pneumonia	1	0	1	0	0	0	0	0	0	0	0	0	0	0	0	0	0	0	0	0	0	0	36	39	39	19649	10640	1	447	1	4	1
1	1	Hydrocephalus	1	0	1	0	0	0	0	0	1	1	0	1	0	0	1	0	0	0	0	0	0	0	48	51	51	30427	20160	1	447	1	4	1
0	1	Congenital Absence Of Other Defined Parts Of The Small Intestine, Atresia	1	0	1	0	0	0	0	0	1	0	0	1	0	0	0	0	1	0	0	0	0	0	40	43	43	20938	12480	1	447	1	4	1
0	1	Respiratory Failure	1	0	1	0	0	0	0	0	0	0	0	0	0	0	0	0	0	0	0	0	0	0	33	36	36	18967	9760	1	447	1	4	1
0	1	Febrile Convulsion	1	0	1	0	0	0	0	1	0	0	0	0	0	0	0	0	0	0	0	0	0	0	46	49	49	22280	18240	1	447	1	4	1
1	1	Bronchopneumonia, Unspecified	1	0	1	0	0	0	0	0	0	0	0	0	0	0	0	0	0	0	0	0	0	0	31	31	31	13827	6960	1	447	1	4	0
1	1	Dyspnea	1	0	1	0	0	0	0	0	0	0	0	0	0	0	0	0	0	0	0	0	0	0	33	36	36	16639	7280	1	447	1	4	1
1	1	Congenital Hypotonia	1	0	1	0	0	0	0	0	0	1	0	1	0	0	1	0	0	0	0	0	0	0	38	41	41	40100	9680	1	447	1	4	1
0	1	Hypoplastic Left Heart Syndrome	1	0	1	0	0	0	0	0	0	0	0	1	1	0	0	0	0	0	0	0	0	0	33	36	36	15457	4280	1	447	1	4	1
0	1	Respiratory Distress Syndrome	1	1	1	0	0	0	0	0	0	0	0	0	0	0	0	0	0	0	0	0	0	0	40	43	43	47572	11440	1	357	1	1	1
1	1	Prematurity	1	1	1	0	0	0	0	0	0	0	0	0	0	0	0	0	0	0	0	0	0	0	45	48	48	53950	15840	1	357	1	1	1
0	1	Fetus And Neonatal Affected By Polyhydramnios	1	0	1	0	0	0	0	0	0	0	0	0	0	0	0	0	0	0	0	0	0	0	31	34	34	30080	3840	1	447	1	4	1
1	1	Prematurity	1	1	1	0	0	0	0	0	0	0	0	0	0	0	0	0	0	0	0	0	0	0	31	34	34	30650	3840	1	447	1	4	0
1	1	Prematurity	1	1	1	0	0	0	0	0	0	0	0	0	0	0	0	0	0	0	0	0	0	0	35	38	38	36701	7680	1	447	1	4	1
0	1	Prematurity	1	1	1	0	0	0	0	0	0	0	0	0	0	0	0	0	0	0	0	0	0	0	31	34	34	16385	6840	1	447	1	4	1
0	1	Respiratory Distress Syndrome	1	0	1	0	0	0	0	0	0	0	0	0	0	0	0	0	0	0	0	0	0	0	34	37	37	35900	6720	1	447	1	4	0
1	1	Prematurity	1	1	1	0	0	0	0	0	0	0	0	0	0	0	0	0	0	0	0	0	0	0	51	54	54	52641	23040	1	447	1	4	0
1	1	Ventricular Septal Defect	1	0	1	0	0	0	0	0	0	0	0	1	1	0	0	0	0	0	0	0	0	0	60	63	63	59133	31680	1	447	1	4	2
1	1	Convulsions, Not Elsewhere Classified	1	0	1	0	0	0	0	1	0	0	0	1	0	0	1	0	0	0	0	0	0	0	31	34	34	19381	3840	1	447	1	4	1
1	1	Prematurity	1	1	1	0	0	0	0	0	0	0	0	0	0	0	0	0	0	0	0	0	0	0	78	81	81	76420	44160	1	447	1	4	0
0	1	Prematurity	1	1	1	0	0	0	0	0	0	0	0	0	0	0	0	0	0	0	0	0	0	0	86	89	89	85171	56640	1	447	1	4	1
1	1	Prematurity	1	1	1	0	0	0	0	0	0	0	0	0	0	0	0	0	0	0	0	0	0	0	42	45	45	42581	14400	1	447	1	4	1
1	1	Prematurity	1	1	1	0	0	0	0	0	0	0	0	0	0	0	0	0	0	0	0	0	0	0	41	44	44	42894	11520	1	447	1	4	0
1	1	Prematurity	1	1	1	0	0	0	0	0	0	0	0	0	0	0	0	0	0	0	0	0	0	0	83	86	86	83972	53760	1	447	1	4	1
0	1	Pneumonia	1	0	1	0	0	0	0	0	0	0	0	0	0	0	0	0	0	0	0	0	0	0	36	39	39	19649	8640	1	447	1	4	1
1	1	Bronchopulmonary Dysplasia That Begins In The Perinatal Period	1	0	1	0	0	0	0	0	0	0	0	1	0	1	0	0	0	0	0	0	0	0	38	41	41	40779	10560	1	447	1	4	1
1	1	Prematurity	1	1	1	0	0	0	0	0	0	0	0	0	0	0	0	0	0	0	0	0	0	0	72	75	75	66080	43200	1	447	1	4	2
0	1	Prematurity	1	1	1	0	0	0	0	0	0	0	0	0	0	0	0	0	0	0	0	0	0	0	59	62	62	60255	30720	1	447	1	4	1
1	1	Hydrocephalus	1	0	1	0	0	0	0	0	1	1	0	1	0	0	1	0	0	0	0	0	0	0	48	51	51	30427	20160	1	447	1	4	1
0	1	Prematurity	1	1	1	0	0	0	0	0	0	0	0	0	0	0	0	0	0	0	0	0	0	0	77	80	80	78421	48000	1	447	1	4	1
0	1	Prematurity	1	1	1	0	0	0	0	0	0	0	0	0	0	0	0	0	0	0	0	0	0	0	48	51	51	49722	20160	1	447	1	4	0
0	1	Prematurity	1	1	0	0	0	0	0	0	0	0	0	0	0	0	0	0	0	0	0	0	0	0	29	32	32	27978	1920	1	447	1	4	1
1	1	Prematurity	1	1	0	0	0	0	0	0	0	0	0	0	0	0	0	0	0	0	0	0	0	0	27	30	30	25547	960	1	447	1	4	1
1	1	Prematurity	1	1	0	0	0	0	0	0	0	0	0	0	0	0	0	0	0	0	0	0	0	0	28	31	31	29206	960	1	447	1	4	1
0	1	Prematurity	1	1	0	0	0	0	0	0	0	0	0	0	0	0	0	0	0	0	0	0	0	0	29	32	32	30201	920	1	447	1	4	1
0	1	Prematurity	1	1	1	0	0	0	0	0	0	0	0	0	0	0	0	0	0	0	0	0	0	0	30	33	33	33142	2880	1	447	1	4	1
0	1	Prematurity	1	1	1	0	0	0	0	0	0	0	0	0	0	0	0	0	0	0	0	0	0	0	33	36	36	40539	5760	1	447	1	4	1
0	1	Prematurity	1	1	1	0	0	0	0	0	0	0	0	0	0	0	0	0	0	0	0	0	0	0	37	40	40	37437	9600	1	447	1	4	1
0	1	Congenital Absence Of Other Defined Parts Of The Small Intestine, Atresia	1	0	1	0	0	0	0	0	1	0	0	1	0	0	0	0	1	0	0	0	0	0	43	43	43	20938	13440	1	447	1	4	2
0	1	Respiratory Distress Syndrome	1	0	1	0	0	0	0	0	0	0	0	0	0	0	0	0	0	0	0	0	0	0	33	36	36	18967	5760	1	447	1	4	1
0	1	Prematurity	1	1	1	0	0	0	0	0	0	0	0	0	0	0	0	0	0	0	0	0	0	0	37	40	40	35581	9600	1	447	1	4	1
0	1	Respiratory Distress Syndrome	1	0	1	0	0	0	0	0	0	0	0	0	0	0	0	0	0	0	0	0	0	0	54	54	54	51979	23040	1	447	1	4	0
1	1	Patent Ductus Arteriosus	1	0	1	0	0	0	0	0	1	0	0	1	1	0	0	0	0	0	0	0	3	0	27	30	30	14865	960	1	447	1	4	1
1	1	Prematurity	1	1	1	0	0	0	0	0	0	0	0	0	0	0	0	0	0	0	0	0	0	0	88	91	91	87259	58560	1	447	1	4	1
1	1	Prematurity	1	1	1	0	0	0	0	0	0	0	0	0	0	0	0	0	0	0	0	0	0	0	34	37	37	34317	16320	1	447	1	4	1
1	1	Respiratory Distress Syndrome	1	0	1	0	0	0	0	0	0	0	0	0	0	0	0	0	0	0	0	0	0	0	93	96	96	90208	63360	1	447	1	4	1
1	1	Other Cases Of Extremely Low Birth Weight	1	0	1	0	0	0	0	0	0	0	0	1	0	0	0	0	0	0	0	0	3	0	56	59	59	55278	27840	1	447	1	4	1
0	1	Prematurity	1	1	0	0	0	0	0	0	0	0	0	0	0	0	0	0	0	0	0	0	0	0	28	31	31	28236	960	1	447	1	4	1
1	1	Prematurity	1	1	1	0	0	0	0	0	0	0	0	0	0	0	0	0	0	0	0	0	0	0	94	97	97	92642	64320	1	447	1	4	1
1	1	Prematurity	1	1	1	0	0	0	0	0	0	0	0	0	0	0	0	0	0	0	0	0	0	0	40	43	43	37416	12480	1	447	1	4	1
0	1	Prematurity	1	1	1	0	0	0	0	0	0	0	0	0	0	0	0	0	0	0	0	0	0	0	60	63	63	57045	31680	1	447	1	4	1
0	1	Prematurity	1	1	1	0	0	0	0	0	0	0	0	0	0	0	0	0	0	0	0	0	0	0	82	85	85	85629	52800	1	447	1	4	1
0	1	Respiratory Distress Syndrome	1	0	1	0	0	0	0	0	0	0	0	0	0	0	0	0	0	0	0	0	0	0	61	64	64	61254	32640	1	447	1	4	1
1	1	Prematurity	1	1	1	0	0	0	0	0	0	0	0	0	0	0	0	0	0	0	0	0	0	0	30	33	33	29884	960	1	447	1	4	1
1	1	Prematurity	1	1	1	0	0	0	0	0	0	0	0	0	0	0	0	0	0	0	0	0	0	0	51	54	54	46787	23040	1	447	1	4	1
1	1	Prematurity	1	1	0	0	0	0	0	0	0	0	0	0	0	0	0	0	0	0	0	0	0	0	27	30	30	27236	960	1	447	1	4	1
0	1	Prematurity	1	1	1	0	0	0	0	0	0	0	0	0	0	0	0	0	0	0	0	0	0	0	38	41	41	40587	10560	1	447	1	4	1
1	1	Benign And Harmless Heart Murmurs	1	0	1	0	0	0	0	0	0	0	0	1	1	0	0	0	0	0	0	0	0	0	30	30	30	27504	960	1	430	1	3	1
0	1	Prematurity	1	1	1	0	0	0	0	0	0	0	0	0	0	0	0	0	0	0	0	0	0	0	54	57	57	55491	25920	1	430	1	3	1
1	1	Prematurity	1	1	1	0	0	0	0	0	0	0	0	0	0	0	0	0	0	0	0	0	0	0	50	53	53	49364	27840	1	430	1	3	1
1	1	Respiratory Distress Syndrome	1	0	1	0	0	0	0	0	0	0	0	0	0	0	0	0	0	0	0	0	0	0	55	58	58	50019	26880	1	430	1	3	1
1	1	Prematurity	1	1	1	0	0	0	0	0	0	0	0	0	0	0	0	0	0	0	0	0	0	0	42	45	45	38762	14400	1	430	1	3	1
0	1	Prematurity	1	1	1	0	0	0	0	0	0	0	0	0	0	0	0	0	0	0	0	0	0	0	62	65	65	61673	33600	1	430	1	3	1
1	1	Prematurity	1	1	1	0	0	0	0	0	0	0	0	0	0	0	0	0	0	0	0	0	0	0	40	43	43	37475	12480	1	430	1	3	1
1	1	Prematurity	1	1	1	0	0	0	0	0	0	0	0	0	0	0	0	0	0	0	0	0	0	0	86	89	89	81376	56640	1	430	1	3	1
1	1	Prematurity	1	1	1	0	0	0	0	0	0	0	0	0	0	0	0	0	0	0	0	0	0	0	35	38	38	33486	20680	1	430	1	3	1
1	1	Prematurity	1	1	1	0	0	0	0	0	0	0	0	0	0	0	0	0	0	0	0	0	0	0	30	33	33	33828	2880	1	430	1	3	1
1	1	Prematurity	1	1	1	0	0	0	0	0	0	0	0	0	0	0	0	0	0	0	0	0	0	0	40	43	43	36541	12480	1	430	1	3	1
1	1	Neonatal Jaundice, Unspecified	1	0	1	0	0	0	0	0	0	0	0	1	0	0	0	0	0	1	0	0	0	0	47	50	50	42925	19200	1	430	1	3	1
1	1	Ventricular Septal Defect	1	0	1	0	0	0	0	0	0	0	0	1	1	0	0	0	0	0	0	0	0	0	30	33	33	27483	2880	1	447	1	4	1
0	1	Prematurity	1	1	1	0	0	0	0	0	0	0	0	0	0	0	0	0	0	0	0	0	0	0	34	37	37	31074	6720	1	430	1	3	1
1	1	Prematurity	1	1	0	0	0	0	0	0	0	0	0	0	0	0	0	0	0	0	0	0	0	0	28	31	31	17247	960	1	430	1	3	1
0	1	Prematurity	1	1	1	0	0	0	0	0	0	0	0	0	0	0	0	0	0	0	0	0	0	0	62	65	65	33600	13600	1	430	1	3	1
1	1	Congenital Pneumonia	1	1	1	0	0	0	0	0	0	0	0	1	0	1	0	0	0	0	0	0	0	0	37	40	40	18233	9600	1	430	1	3	1
1	1	Other Cases Of Extremely Low Birth Weight	1	0	1	0	0	0	0	0	0	0	0	1	0	0	0	0	0	0	0	0	3	0	173	176	176	140160	110160	1	430	1	3	1
1	1	Prematurity	1	1	1	0	0	0	0	0	0	0	0	0	0	0	0	0	0	0	0	0	0	0	48	51	51	42110	20160	1	430	1	3	2
0	1	Prematurity	1	1	1	0	0	0	0	0	0	0	0	0	0	0	0	0	0	0	0	0	0	0	59	62	62	52214	30720	1	430	1	3	1
0	1	Prematurity	1	1	0	0	0	0	0	0	0	0	0	0	0	0	0	0	0	0	0	0	0	0	27	30	30	45075	960	1	430	1	3	1
0	1	Prematurity	1	1	1	0	0	0	0	0	0	0	0	0	0	0	0	0	0	0	0	0	0	0	32	35	35	17374	4800	1	430	1	3	1
0	1	Other Cases Of Extremely Low Birth Weight	1	0	1	0	0	0	0	0	0	0	0	1	0	0	0	0	0	0	0	0	3	0	79	82	82	75754	49920	1	430	1	3	1
0	1	Prematurity	1	1	1	0	0	0	0	0	0	0	0	0	0	0	0	0	0	0	0	0	0	0	51	54	54	25363	13040	1	430	1	3	1
0	1	Prematurity	1	1	1	0	0	0	0	0	0	0	0	0	0	0	0	0	0	0	0	0	0	0	51	54	54	25363	13040	1	430	1	3	1
0	1	Prematurity	1	1	1	0	0	0	0	0	0	0	0	0	0	0	0	0	0	0	0	0	0	0	67	70	70	61419	38400	1	430	1	3	1
0	1	Prematurity	1	1	1	0	0	0	0	0	0	0	0	0	0	0	0	0	0	0	0	0	0	0	67	70	70	61419	38400	1	430	1	3	1
1	1	Prematurity	1	1	1	0	0	0	0	0	0	0	0	0	0	0	0	0	0	0	0	0	0	0	71	74	74	36089	14640	1	430	1	3	1
1	1	Prematurity	1	1	1	0	0	0	0	0	0	0	0	0	0	0	0	0	0	0	0	0	0	0	40	43	43	21714	12480	1	430	1	3	1
0	1	Respiratory Distress Syndrome	1	0	1	0	0	0	0	0	0	0	0	0	0	0	0	0	0	0	0	0	0	0	37	40	40	33154	9600	1	430	1	3	0
0	1	Prematurity	1	1	1	0	0	0	0	0	0	0	0	0	0	0	0	0	0	0	0	0	0	0	30	33	33	14618	2880	1	430	1	3	1
1	1	Prematurity	1	1	1	0	0	0	0	0	0	0	0	0	0	0	0	0	0	0	0	0	0	0	39	42	42	19587	11520	1	430	1	3	1
0	1	Prematurity	1	1	1	0	0	0	0	0	0	0	0	0	0	0	0	0	0	0	0	0	0	0	30	33	33	29257	2880	1	430	1	3	1
1	1	Prematurity	1	1	1	0	0	0	0	0	0	0	0	0	0	0	0	0	0	0	0	0	0	0	30	33	33	29257	2880	1	430	1	3	1
0	1	Prematurity	1	1	1	0	0	0	0	0	0	0	0	0	0	0	0	0	0	0	0	0	0	0	31	34	34	28857	3840	1	430	1	3	0
1	1	Undefined Chronic Respiratory Disease Starting From The Perinatal Period	1	0	1	0	0	0	0	0	0	0	0	1	0	1	0	0	0	0	0	0	0	0	139	139	139	122092	108640	1	430	1	3	2
0	1	Prematurity	1	1	1	0	0	0	0	0	0	0	0	0	0	0	0	0	0	0	0	0	0	0	36	39	39	32982	8640	1	430	1	3	1
0	1	Prematurity	1	1	1	0	0	0	0	0	0	0	0	0	0	0	0	0	0	0	0	0	0	0	33	36	36	30506	5760	1	430	1	3	1
1	1	Prematurity	1	1	1	0	0	0	0	0	0	0	0	0	0	0	0	0	0	0	0	0	0	0	30	33	33	27704	2880	1	430	1	3	1
1	1	Prematurity	1	1	1	0	0	0	0	0	0	0	0	0	0	0	0	0	0	0	0	0	0	0	30	33	33	23188	2880	1	430	1	3	1
0	1	Prematurity	1	1	1	0	0	0	0	0	0	0	0	0	0	0	0	0	0	0	0	0	0	0	56	59	59	35482	27840	1	430	1	3	1
0	1	Ventricular Septal Defect	1	0	1	0	0	0	0	0	0	0	0	1	1	0	0	0	0	0	0	0	0	0	28	31	31	25987	960	1	430	1	3	1
1	1	Localized Swelling, Mass And Lump Of The Neck	1	0	1	0	0	0	0	0	0	0	0	1	0	0	0	0	0	0	0	0	2	0	30	32	32	25177	1920	1	430	1	3	1
0	1	Prematurity	1	1	1	0	0	0	0	0	0	0	0	0	0	0	0	0	0	0	0	0	0	0	30	33	33	26054	2880	1	430	1	3	1
0	1	Prematurity	1	1	1	0	0	0	0	0	0	0	0	0	0	0	0	0	0	0	0	0	0	0	30	33	33	26200	2880	1	430	1	3	1
1	1	Fetus And Neonatal Affected By Early Membrane Rupture	1	0	1	0	0	0	0	0	0	0	0	0	0	0	0	0	0	0	0	0	0	0	30	33	33	28635	2880	1	430	1	3	1
0	1	Birth Asphyxia, Unspecified	1	0	1	0	1	0	0	0	0	0	0	1	0	0	1	0	0	0	0	0	0	0	39	42	42	19092	11960	1	430	1	3	1
0	1	Prematurity	1	1	1	0	0	0	0	0	0	0	0	0	0	0	0	0	0	0	0	0	0	0	60	63	63	42139	31680	1	430	1	3	1
1	1	Prematurity	1	1	0	0	0	0	0	0	0	0	0	0	0	0	0	0	0	0	0	0	0	0	28	31	31	19053	880	1	430	1	3	1
0	1	Febrile Convulsion	1	0	1	0	0	0	0	1	0	0	0	0	0	0	0	0	0	0	0	0	0	0	46	49	49	22280	10560	1	430	1	3	1
0	1	Prematurity	1	1	0	0	0	0	0	0	0	0	0	0	0	0	0	0	0	0	0	0	0	0	28	31	31	25745	880	1	430	1	3	1
1	1	Prematurity	1	1	1	0	0	0	0	0	0	0	0	0	0	0	0	0	0	0	0	0	0	0	40	43	43	37233	11440	1	430	1	3	1
0	1	Prematurity	1	1	1	0	0	0	0	0	0	0	0	0	0	0	0	0	0	0	0	0	0	0	40	43	43	29062	11440	1	430	1	3	1
0	1	Prematurity	1	1	1	0	0	0	0	0	0	0	0	0	0	0	0	0	0	0	0	0	0	0	46	49	49	41444	16720	1	430	1	3	1
0	1	Prematurity	1	1	0	0	0	0	0	0	0	0	0	0	0	0	0	0	0	0	0	0	0	0	27	30	30	20520	880	1	430	1	3	1
0	1	Undefined Chronic Respiratory Disease Starting From The Perinatal Period	1	0	1	0	0	0	0	0	0	0	0	1	0	1	0	0	0	0	0	0	0	0	55	58	58	40297	24640	1	430	1	3	1
1	1	Prematurity	1	1	1	0	0	0	0	0	0	0	0	0	0	0	0	0	0	0	0	0	0	0	51	54	54	33771	21120	1	430	1	3	1
1	1	Bronchopneumonia, Unspecified	1	0	1	0	0	0	0	0	0	0	0	0	0	0	0	0	0	0	0	0	0	0	31	31	31	13827	880	1	430	1	3	0
1	1	Bronchopneumonia, Unspecified	1	0	1	0	0	0	0	0	0	0	0	0	0	0	0	0	0	0	0	0	0	0	31	31	31	13827	880	1	430	1	3	0
1	1	Prematurity	1	1	1	0	0	0	0	0	0	0	0	0	0	0	0	0	0	0	0	0	0	0	40	43	43	23014	11440	1	430	1	3	1
0	1	Other Cases Of Extremely Low Birth Weight	1	0	1	0	0	0	0	0	0	0	0	1	0	0	0	0	0	0	0	0	3	0	47	50	50	43446	17600	1	430	1	3	1
0	1	Other Cases Of Extremely Low Birth Weight	1	0	1	0	0	0	0	0	0	0	0	1	0	0	0	0	0	0	0	0	3	0	47	50	50	43446	17600	1	394	1	2	1
1	1	Prematurity	1	1	1	0	0	0	0	0	0	0	0	0	0	0	0	0	0	0	0	0	0	0	34	37	37	32005	6160	1	394	1	2	1
1	1	Respiratory Distress Syndrome	1	0	1	0	0	0	0	0	0	0	0	0	0	0	0	0	0	0	0	0	0	0	30	33	33	18589	2640	1	394	1	2	1
0	1	Prematurity	1	1	1	0	0	0	0	0	0	0	0	0	0	0	0	0	0	0	0	0	0	0	63	66	66	44693	31680	1	394	1	2	1
1	1	Undefined Chronic Respiratory Disease Starting From The Perinatal Period	1	0	1	0	0	0	0	0	0	0	0	1	0	1	0	0	0	0	0	0	0	0	45	48	48	30719	15840	1	394	1	2	1
0	1	Prematurity	1	1	1	0	0	0	0	0	0	0	0	0	0	0	0	0	0	0	0	0	0	0	44	47	47	41135	9680	1	394	1	2	1
1	1	Extremely Low Birth Weight	1	1	1	0	0	0	0	0	0	0	0	0	0	0	0	0	0	0	0	0	0	0	49	52	52	45742	19360	1	394	1	2	1
0	1	Prematurity	1	1	1	0	0	0	0	0	0	0	0	0	0	0	0	0	0	0	0	0	0	0	30	33	33	20652	2640	1	394	1	2	1
0	1	Prematurity	1	1	1	0	0	0	0	0	0	0	0	0	0	0	0	0	0	0	0	0	0	0	97	100	100	82417	68600	1	394	1	2	1
0	1	Prematurity	1	1	1	0	0	0	0	0	0	0	0	0	0	0	0	0	0	0	0	0	0	0	97	100	100	82417	61600	1	394	1	2	1
1	1	Respiratory Distress Syndrome	1	0	1	0	0	0	0	0	0	0	0	0	0	0	0	0	0	0	0	0	0	0	43	47	47	41817	14960	1	394	1	2	1
0	1	Tanımlanmamış Gram-negatif organizmalara bağlı sepsis	1	0	1	0	0	0	1	0	0	0	0	0	0	0	0	0	0	0	0	0	0	0	75	75	75	65595	35200	1	394	1	2	0
0	1	Prematurity	1	1	1	0	0	0	0	0	0	0	0	0	0	0	0	0	0	0	0	0	0	0	55	58	58	50773	24640	1	394	1	2	1
0	1	Hydrocephalus	1	0	1	0	0	0	0	0	1	1	0	1	0	0	1	0	0	0	0	0	0	0	34	37	37	33256	6160	1	394	1	2	1
1	1	Prematurity	1	1	0	0	0	0	0	0	0	0	0	0	0	0	0	0	0	0	0	0	0	0	27	30	30	25603	8880	1	394	1	2	1
0	1	Prematurity	1	1	1	0	0	0	0	0	0	0	0	0	0	0	0	0	0	0	0	0	0	0	47	50	50	43401	17600	1	394	1	2	1
1	1	Prematurity	1	1	1	0	0	0	0	0	0	0	0	0	0	0	0	0	0	0	0	0	0	0	45	48	48	39501	15840	1	394	1	2	1
0	1	Prematurity	1	1	1	0	0	0	0	0	0	0	0	0	0	0	0	0	0	0	0	0	0	0	68	72	72	63210	36960	1	394	1	2	1
0	1	Ventricular Septal Defect	1	0	1	0	0	0	0	0	0	0	0	1	1	0	0	0	0	0	0	0	0	0	33	36	36	30408	5280	1	394	1	2	1
0	1	Prematurity	1	1	1	0	0	0	0	0	0	0	0	0	0	0	0	0	0	0	0	0	0	0	45	48	48	29947	15840	1	394	1	2	1
0	1	Birth Asphyxia, Unspecified	1	0	1	0	1	0	0	0	0	0	0	1	0	0	1	0	0	0	0	0	0	0	82	85	85	74436	58400	1	394	1	2	1
0	1	Febrile Convulsion	1	0	1	0	0	0	0	1	0	0	0	0	0	0	0	0	0	0	0	0	0	0	34	37	37	32538	4174	1	394	1	2	1
0	1	Respiratory Distress Syndrome	1	0	1	0	0	0	0	0	0	0	0	0	0	0	0	0	0	0	0	0	0	0	32	35	35	35423	4400	1	394	1	2	1
1	1	Neonatal Hypoglycemia	1	0	1	0	1	0	0	0	0	0	0	1	0	0	0	0	0	0	1	0	0	0	106	106	106	95824	66880	1	394	1	2	0
0	1	Prematurity	1	1	1	0	0	0	0	0	0	0	0	0	0	0	0	0	0	0	0	0	0	0	32	35	35	29955	4400	1	394	1	2	1
1	1	Respiratory Syncytial Virus	1	1	1	0	0	0	0	0	0	0	0	0	0	0	0	0	0	0	0	0	0	0	68	71	71	61998	36080	1	394	1	2	1
0	1	Prematurity	1	1	1	0	0	0	0	0	0	0	0	0	0	0	0	0	0	0	0	0	0	0	55	58	58	51296	24640	1	394	1	2	1
1	1	Prematurity	1	1	1	0	0	0	0	0	0	0	0	0	0	0	0	0	0	0	0	0	0	0	58	61	61	52294	27280	1	394	1	2	1
0	1	Prematurity	1	1	1	0	0	0	0	0	0	0	0	0	0	0	0	0	0	0	0	0	0	0	38	38	38	33180	7040	1	394	1	2	0
0	1	Undefined Chronic Respiratory Disease Starting From The Perinatal Period	1	0	1	0	0	0	0	0	0	0	0	1	0	1	0	0	0	0	0	0	0	0	52	55	55	48052	22000	1	394	1	2	1
1	1	Hydrocephalus	1	0	1	0	0	0	0	0	1	1	0	1	0	0	1	0	0	0	0	0	0	0	67	70	70	59868	25520	1	447	1	4	1
0	1	Hydrocephalus	1	0	1	0	0	0	0	0	1	1	0	1	0	0	1	0	0	0	0	0	0	0	69	69	69	59506	34320	1	394	1	2	2
1	1	Prematurity	1	1	1	0	0	0	0	0	0	0	0	0	0	0	0	0	0	0	0	0	0	0	62	65	65	57320	30800	1	394	1	2	1
1	1	Dyspnea	1	0	1	0	0	0	0	0	0	0	0	0	0	0	0	0	0	0	0	0	0	0	33	36	36	16639	5280	1	447	1	4	1
0	1	Patent Ductus Arteriosus	1	0	1	0	0	0	0	0	1	0	0	1	1	0	0	0	0	0	0	0	0	0	78	81	81	67244	44880	1	394	1	2	1
0	1	Prematurity	1	1	1	0	0	0	0	0	0	0	0	0	0	0	0	0	0	0	0	0	0	0	36	39	39	29014	7920	1	394	1	2	1
0	1	Prematurity	1	1	1	0	0	0	0	0	0	0	0	0	0	0	0	0	0	0	0	0	0	0	36	39	39	32984	7920	1	394	1	2	1
0	1	Prematurity	1	1	0	0	0	0	0	0	0	0	0	0	0	0	0	0	0	0	0	0	0	0	27	30	30	9609	880	1	394	1	2	1
1	1	Prematurity	1	1	1	0	0	0	0	0	0	0	0	0	0	0	0	0	0	0	0	0	0	0	34	37	37	18606	6160	1	394	1	2	1
0	1	Prematurity	1	1	1	0	0	0	0	0	0	0	0	0	0	0	0	0	0	0	0	0	0	0	38	41	41	35402	9680	1	394	1	2	0
1	1	Prematurity	1	1	1	0	0	0	0	0	0	0	0	0	0	0	0	0	0	0	0	0	0	0	59	62	62	54080	28160	1	394	1	2	1
0	1	Undefined Chronic Respiratory Disease Starting From The Perinatal Period	1	0	1	0	0	0	0	0	0	0	0	1	0	1	0	0	0	0	0	0	0	0	37	40	40	35073	8800	1	394	1	2	1
0	1	Prematurity	1	1	1	0	0	0	0	0	0	0	0	0	0	0	0	0	0	0	0	0	0	0	34	37	37	20421	6160	1	394	1	2	1
1	1	Prematurity	1	1	1	0	0	0	0	0	0	0	0	0	0	0	0	0	0	0	0	0	0	0	40	43	43	28439	11440	1	394	1	2	1
1	1	Prematurity	1	1	1	0	0	0	0	0	0	0	0	0	0	0	0	0	0	0	0	0	0	0	35	38	38	24698	7040	1	394	1	2	1
1	1	Respiratory Distress Syndrome	1	0	1	0	0	0	0	0	0	0	0	0	0	0	0	0	0	0	0	0	0	0	42	45	45	21133	13200	1	394	1	2	1
1	1	Prematurity	1	1	1	0	0	0	0	0	0	0	0	0	0	0	0	0	0	0	0	0	0	0	66	69	69	63889	31680	1	394	1	2	1
1	1	Congenital Hypotonia	1	0	1	0	0	0	0	0	0	1	0	1	0	0	1	0	0	0	0	0	0	0	38	41	41	34589	9680	1	447	1	4	1
0	1	Hypoplastic Left Heart Syndrome	1	0	1	0	0	0	0	0	0	0	0	1	1	0	0	0	0	0	0	0	0	0	33	36	36	15547	5280	1	447	1	4	1
0	1	Premature Depolarization, Other And Unspecified	1	1	0	0	0	0	0	0	0	0	0	1	1	0	0	0	0	0	0	0	0	0	27	30	30	21366	880	1	394	1	2	1
1	1	Diabetic Retinopathy	1	0	1	0	0	0	0	0	0	0	0	2	0	0	0	0	0	0	1	8	0	0	48	51	51	27561	18480	1	394	1	2	1
0	1	Premature Depolarization, Other And Unspecified	1	1	1	0	0	0	0	0	0	0	0	1	1	0	0	0	0	0	0	0	0	0	55	58	58	40550	26640	1	394	1	2	1
0	1	Premature Depolarization, Other And Unspecified	1	1	1	0	0	0	0	0	0	0	0	1	1	0	0	0	0	0	0	0	0	0	33	33	33	13925	4640	1	394	1	2	2
1	1	Congenital Hypotonia	1	0	1	0	0	0	0	0	0	1	0	1	0	0	1	0	0	0	0	0	0	0	32	35	35	31116	4400	1	447	1	4	1
1	1	Gastroschisis	1	0	1	0	0	0	0	0	1	0	0	1	0	0	0	0	1	0	0	0	0	0	33	33	33	32676	1790	1	394	1	2	0
1	1	Prematurity	1	1	0	0	0	0	0	0	0	0	0	0	0	0	0	0	0	0	0	0	0	0	28	31	31	20165	880	1	394	1	2	1
0	1	Premature Depolarization, Other And Unspecified	1	1	0	0	0	0	0	0	0	0	0	1	1	0	0	0	0	0	0	0	0	0	28	31	31	22525	880	1	394	1	2	1
0	1	Premature Depolarization, Other And Unspecified	1	1	0	0	0	0	0	0	0	0	0	1	1	0	0	0	0	0	0	0	0	0	28	31	31	14104	880	1	394	1	2	1
0	1	Premature Depolarization, Other And Unspecified	1	1	0	0	0	0	0	0	0	0	0	1	1	0	0	0	0	0	0	0	0	0	29	32	32	17404	1760	1	394	1	2	1
1	1	Patent Ductus Arteriosus	1	0	1	0	0	0	0	0	1	0	0	1	1	0	0	0	0	0	0	0	0	0	59	62	62	26335	19400	1	394	1	2	1
0	1	Premature Depolarization, Other And Unspecified	1	1	1	0	0	0	0	0	0	0	0	1	1	0	0	0	0	0	0	0	0	0	34	37	37	21351	6160	1	394	1	2	1
1	1	Premature Depolarization, Other And Unspecified	1	1	1	0	0	0	0	0	0	0	0	1	1	0	0	0	0	0	0	0	0	0	41	44	44	28235	12320	1	394	1	2	1
1	1	Hydrocephalus	1	0	1	0	0	0	0	0	1	1	0	1	0	0	1	0	0	0	0	0	0	0	32	35	35	7537	4400	1	394	1	2	1
1	1	Patent Ductus Arteriosus	1	0	1	0	0	0	0	0	1	0	0	1	1	0	0	0	0	0	0	0	0	0	34	37	37	18169	14960	1	394	1	2	1
1	1	Premature Depolarization, Other And Unspecified	1	1	1	0	0	0	0	0	0	0	0	1	1	0	0	0	0	0	0	0	0	0	44	47	47	28249	14900	1	394	1	2	1
0	1	Premature Depolarization, Other And Unspecified	1	1	1	0	0	0	0	0	0	0	0	1	1	0	0	0	0	0	0	0	0	0	57	60	60	38675	26400	1	357	1	1	1
0	1	Patent Ductus Arteriosus	1	0	1	0	0	0	0	0	1	0	0	1	1	0	0	0	0	0	0	0	0	0	69	72	72	63222	36960	1	357	1	1	1
0	1	Patent Ductus Arteriosus	1	0	1	0	0	0	0	0	1	0	0	1	1	0	0	0	0	0	0	0	0	0	69	72	72	63222	36960	1	357	1	1	1
0	1	Premature Depolarization, Other And Unspecified	1	1	1	0	0	0	0	0	0	0	0	1	1	0	0	0	0	0	0	0	0	0	32	35	35	26715	4400	1	357	1	1	1
0	1	Premature Depolarization, Other And Unspecified	1	1	1	0	0	0	0	0	0	0	0	1	1	0	0	0	0	0	0	0	0	0	32	35	35	16722	4400	1	357	1	1	1
0	1	Prematurity	1	1	1	0	0	0	0	0	0	0	0	0	0	0	0	0	0	0	0	0	0	0	71	74	74	73116	29920	1	357	1	1	1
0	1	Prematurity	1	1	1	0	0	0	0	0	0	0	0	0	0	0	0	0	0	0	0	0	0	0	45	48	48	33962	15840	1	357	1	1	1
0	1	Bronchopulmonary Dysplasia That Begins In The Perinatal Period	1	0	1	0	0	0	0	0	0	0	0	1	0	1	0	0	0	0	0	0	0	0	63	66	66	53116	31680	1	357	1	1	1
1	1	Fetus And Neonatal Affected By Oligohydramnios	1	0	1	0	1	0	0	0	0	0	0	1	0	0	0	1	0	0	0	0	0	0	30	33	33	27368	2640	1	357	1	1	1
1	1	Premature Depolarization, Other And Unspecified	1	1	1	0	0	0	0	0	0	0	0	1	1	0	0	0	0	0	0	0	0	0	39	42	42	27839	10560	1	357	1	1	1
1	1	Digestive Organs Vague Or Unknown Behavioral Neoplasm	1	0	1	0	0	0	0	0	1	0	0	1	0	0	0	0	0	0	0	0	2	0	39	39	39	32957	1760	1	357	1	1	0
0	1	Premature Depolarization, Other And Unspecified	1	1	1	0	0	0	0	0	0	0	0	1	1	0	0	0	0	0	0	0	0	0	47	50	50	41370	17600	1	357	1	1	1
0	1	Bradycardia, Unspecified	1	0	1	0	0	0	0	0	0	0	0	1	1	0	0	0	0	0	0	0	0	0	31	34	34	23133	3520	1	357	1	1	1
0	1	Neonatal Meconium Aspiration	1	0	1	0	0	0	0	0	0	0	0	0	0	0	0	0	0	0	0	0	0	0	38	41	41	33988	9680	1	357	1	1	1
0	1	Hydrocephalus	1	0	1	0	0	0	0	0	1	1	0	1	0	0	1	0	0	0	0	0	0	0	78	81	81	62849	44880	1	357	1	1	1
0	1	Premature Depolarization, Other And Unspecified	1	1	1	0	0	0	0	0	0	0	0	1	1	0	0	0	0	0	0	0	0	0	45	48	48	41656	15840	1	357	1	1	1
0	1	Other Cases Of Extremely Low Birth Weight	1	1	1	0	0	0	0	0	0	0	0	1	0	0	0	0	0	0	0	0	3	0	29	32	32	32900	1920	1	357	1	1	1
1	1	Premature Depolarization, Other And Unspecified	1	1	1	0	0	0	0	0	0	0	0	1	1	0	0	0	0	0	0	0	0	0	84	87	87	84067	50150	1	357	1	1	1
1	1	Cleft Palate, Unspecified	1	0	1	0	0	0	0	0	0	0	0	1	0	1	0	0	0	0	0	0	0	0	73	76	76	56309	40480	1	357	1	1	1
1	1	Immaturity	1	1	1	0	0	0	0	0	0	0	0	0	0	0	0	0	0	0	0	0	0	0	87	90	90	66538	52800	1	357	1	1	1
1	1	Fetus And Neonatal Affected By Oligohydramnios	1	0	1	0	1	0	0	0	0	0	0	1	0	0	0	1	0	0	0	0	0	0	41	44	44	45854	12320	1	357	1	1	1
1	1	Other Cases Of Extremely Low Birth Weight	1	0	1	0	0	0	0	0	0	0	0	1	0	0	0	0	0	0	0	0	3	0	68	71	71	57212	36080	1	357	1	1	1
0	1	Other Cases Of Extremely Low Birth Weight	1	0	1	0	0	0	0	0	0	0	0	1	0	0	0	0	0	0	0	0	3	0	29	32	32	31600	1760	1	357	1	1	1
0	1	Other Cases Of Extremely Low Birth Weight	1	0	1	0	0	0	0	0	0	0	0	1	0	0	0	0	0	0	0	0	3	0	29	32	32	31600	1970	1	357	1	1	1
1	1	Premature Depolarization, Other And Unspecified	1	1	1	0	0	0	0	0	0	0	0	1	1	0	0	0	0	0	0	0	0	0	41	44	44	46989	12320	1	357	1	1	1
1	1	Respiratory Distress Syndrome	1	0	1	0	0	0	0	0	0	0	0	0	0	0	0	0	0	0	0	0	0	0	46	49	49	54942	16720	1	357	1	1	1
1	1	Premature Depolarization, Other And Unspecified	1	1	1	0	0	0	0	0	0	0	0	1	1	0	0	0	0	0	0	0	0	0	44	47	47	44929	14960	1	357	1	1	1
1	1	Premature Depolarization, Other And Unspecified	1	1	1	0	0	0	0	0	0	0	0	1	1	0	0	0	0	0	0	0	0	0	53	56	56	55435	55435	1	357	1	1	1
1	1	Premature Depolarization, Other And Unspecified	1	1	0	0	0	0	0	0	0	0	0	1	1	0	0	0	0	0	0	0	0	0	27	30	30	32265	1790	1	357	1	1	1
1	1	Prematurity	1	1	1	0	0	0	0	0	0	0	0	0	0	0	0	0	0	0	0	0	0	0	30	33	33	32721	1790	1	357	1	1	1
0	1	Prematurity	1	1	0	0	0	0	0	0	0	0	0	0	0	0	0	0	0	0	0	0	0	0	29	32	32	34599	1760	1	357	1	1	1
0	1	Prematurity	1	1	1	0	0	0	0	0	0	0	0	0	0	0	0	0	0	0	0	0	0	0	36	39	39	39198	7920	1	357	1	1	1
0	1	Bronchopulmonary Dysplasia That Begins In The Perinatal Period	1	0	1	0	0	0	0	0	0	0	0	1	0	1	0	0	0	0	0	0	0	0	64	67	67	54533	32560	1	357	1	1	1
1	1	Bronchopulmonary Dysplasia That Begins In The Perinatal Period	1	0	1	0	0	0	0	0	0	0	0	1	0	1	0	0	0	0	0	0	0	0	31	34	34	34316	3520	1	357	1	1	1
0	1	Prematurity	1	1	0	0	0	0	0	0	0	0	0	0	0	0	0	0	0	0	0	0	0	0	28	31	31	32623	880	1	357	1	1	1
1	1	Hydrocephalus	1	0	1	0	0	0	0	0	1	1	0	1	0	0	1	0	0	0	0	0	0	0	37	40	40	38532	8800	1	357	1	1	1
1	1	Prematurity	1	1	1	0	0	0	0	0	0	0	0	0	0	0	0	0	0	0	0	0	0	0	38	41	41	24890	9680	1	357	1	1	1
0	1	Premature Depolarization, Other And Unspecified	1	1	1	0	0	0	0	0	0	0	0	1	1	0	0	0	0	0	0	0	0	0	63	66	66	69041	31680	1	357	1	1	1
0	1	Prematurity	1	1	1	0	0	0	0	0	0	0	0	0	0	0	0	0	0	0	0	0	0	0	39	42	42	25926	10560	1	357	1	1	1
1	1	Prematurity	1	1	1	0	0	0	0	0	0	0	0	0	0	0	0	0	0	0	0	0	0	0	52	55	55	41411	22000	1	357	1	1	1
0	1	Prematurity	1	1	1	0	0	0	0	0	0	0	0	0	0	0	0	0	0	0	0	0	0	0	71	74	74	74427	38720	1	357	1	1	1
0	1	Prematurity	1	1	1	0	0	0	0	0	0	0	0	0	0	0	0	0	0	0	0	0	0	0	55	58	58	55772	24640	1	357	1	1	1
0	1	Retinal Disorder	1	0	1	0	0	0	0	0	1	0	0	1	0	0	0	0	0	0	0	8	0	0	52	55	55	54204	22000	1	357	1	1	1
0	1	Prematurity	1	1	0	0	0	0	0	0	0	0	0	0	0	0	0	0	0	0	0	0	0	0	27	30	30	18786	880	1	357	1	1	1
0	1	Prematurity	1	1	1	0	0	0	0	0	0	0	0	0	0	0	0	0	0	0	0	0	0	0	69	72	72	70773	39960	1	357	1	1	1
0	1	Bronchopulmonary Dysplasia That Begins In The Perinatal Period	1	0	1	0	0	0	0	0	0	0	0	1	0	1	0	0	0	0	0	0	0	0	72	75	75	46513	39600	1	357	1	1	1
1	1	Prematurity	1	1	1	0	0	0	0	0	0	0	0	0	0	0	0	0	0	0	0	0	0	0	40	43	43	40222	11440	1	357	1	1	1
1	1	Prematurity	1	1	1	0	0	0	0	0	0	0	0	0	0	0	0	0	0	0	0	0	0	0	44	47	47	45795	14960	1	357	1	1	1
1	1	Prematurity	1	1	1	0	0	0	0	0	0	0	0	0	0	0	0	0	0	0	0	0	0	0	61	64	64	72298	29920	1	357	1	1	1
1	1	Prematurity	1	1	1	0	0	0	0	0	0	0	0	0	0	0	0	0	0	0	0	0	0	0	59	62	62	49045	28160	1	357	1	1	1
1	1	Prematurity	1	1	1	0	0	0	0	0	0	0	0	0	0	0	0	0	0	0	0	0	0	0	111	111	111	112102	71280	1	357	1	1	0
0	1	Prematurity	1	1	1	0	0	0	0	0	0	0	0	0	0	0	0	0	0	0	0	0	0	0	98	98	98	61668	59840	1	357	1	1	0
1	1	Prematurity	1	1	1	0	0	0	0	0	0	0	0	0	0	0	0	0	0	0	0	0	0	0	86	89	89	87166	51920	1	357	1	1	1
1	1	Prematurity	1	1	1	0	0	0	0	0	0	0	0	0	0	0	0	0	0	0	0	0	0	0	43	46	46	28143	14080	1	357	1	1	1
0	1	Congenital Malformation Of The Larynx, Unspecified	1	1	1	0	0	0	0	0	0	0	0	1	0	0	0	0	0	0	0	0	2	0	63	66	66	61674	31680	1	357	1	1	1
1	1	Prematurity	1	1	1	0	0	0	0	0	0	0	0	0	0	0	0	0	0	0	0	0	0	0	57	60	60	58080	31680	1	357	1	1	1
0	1	Prematurity	1	1	1	0	0	0	0	0	0	0	0	0	0	0	0	0	0	0	0	0	0	0	45	48	48	33088	15840	1	357	1	1	1
0	1	Prematurity	1	1	1	0	0	0	0	0	0	0	0	0	0	0	0	0	0	0	0	0	0	0	48	51	51	46955	18480	1	357	1	1	1
1	1	Prematurity	1	1	0	0	0	0	0	0	0	0	0	0	0	0	0	0	0	0	0	0	0	0	29	32	32	21358	880	1	357	1	1	1
0	1	Prematurity	1	1	1	0	0	0	0	0	0	0	0	0	0	0	0	0	0	0	0	0	0	0	40	43	43	47572	11440	1	357	1	1	1
0	1	Disease Of Pulmonary Vessels, Unspecified	1	0	1	0	0	0	0	0	0	0	0	1	0	1	0	0	0	0	0	0	0	0	76	79	79	64519	43120	1	357	1	1	1
1	1	Prematurity	1	1	1	0	0	0	0	0	0	0	0	0	0	0	0	0	0	0	0	0	0	0	62	65	65	52131	30800	1	357	1	1	1
1	1	Prematurity	1	1	1	0	0	0	0	0	0	0	0	0	0	0	0	0	0	0	0	0	0	0	62	65	65	62011	30800	1	357	1	1	1
1	1	Prematurity	1	1	1	0	0	0	0	0	0	0	0	0	0	0	0	0	0	0	0	0	0	0	45	48	48	53950	15840	1	357	1	1	1
1	1	Neonatal Meconium Aspiration	1	0	1	0	0	0	0	0	0	0	0	0	0	0	0	0	0	0	0	0	0	0	93	96	96	86097	58050	1	357	1	1	1
0	1	Prematurity	1	1	1	0	0	0	0	0	0	0	0	0	0	0	0	0	0	0	0	0	0	0	45	48	48	56119	15840	1	357	1	1	1
0	1	Prematurity	1	1	1	0	0	0	0	0	0	0	0	0	0	0	0	0	0	0	0	0	0	0	45	48	48	47527	15840	1	357	1	1	1
0	1	Prematurity	1	1	1	0	0	0	0	0	0	0	0	0	0	0	0	0	0	0	0	0	0	0	72	75	75	82807	39600	1	357	1	1	1
1	1	Prematurity	1	1	1	0	0	0	0	0	0	0	0	0	0	0	0	0	0	0	0	0	0	0	31	31	31	39558	880	1	357	1	1	1
0	1	Prematurity	1	1	1	0	0	0	0	0	0	0	0	0	0	0	0	0	0	0	0	0	0	0	72	75	75	82807	39600	1	357	1	1	1
0	1	Respiratory Distress Syndrome	1	0	0	0	0	0	1	0	0	0	0	0	0	0	0	0	0	0	0	0	0	0	0	75	75	82800	82800	1	357	1	1	1
0	2	Heart Failure	1	0	1	0	0	0	0	0	0	0	0	1	1	0	0	0	0	0	0	0	0	0	80	83	83	76800	60360	1	401	2	4	1
1	2	Subdural Hematoma	1	0	0	0	1	0	0	0	1	0	0	0	0	0	0	0	0	0	0	0	0	0	0	14	14	13440	960	1	401	2	4	1
0	2	Laryngeal Web	1	0	0	0	0	0	0	0	1	0	0	1	0	1	0	0	0	0	0	0	0	0	19	21	21	18240	3840	1	401	2	4	1
0	2	Bronchopulmonary Dysplasia That Begins In The Perinatal Period	1	0	1	0	0	0	0	0	0	0	0	1	0	1	0	0	0	0	0	0	0	0	50	53	53	48000	34560	1	401	2	4	1
1	2	Retinal Disorder	1	0	0	0	0	0	0	0	1	0	0	1	0	0	0	0	0	0	0	8	0	0	0	15	15	14400	960	1	401	2	4	1
0	2	Bronchopulmonary Dysplasia That Begins In The Perinatal Period	1	0	1	0	0	0	0	0	0	0	0	1	0	1	0	0	0	0	0	0	0	0	115	118	118	110400	96840	1	401	2	4	1
0	2	Nutritional Deficiencies	1	0	1	0	0	0	0	0	0	0	0	1	0	0	0	0	1	0	0	0	0	0	187	190	190	179520	166080	1	401	2	4	1
1	2	Hydrocephalus	1	0	1	0	0	0	0	0	1	1	0	1	0	0	1	0	0	0	0	0	0	0	35	38	38	33600	23040	1	401	2	4	1
0	2	Hypothyroidism, Unspecified	1	0	1	0	1	0	0	0	0	0	0	1	0	0	0	0	0	0	1	0	0	0	29	32	32	27840	17280	1	401	2	4	1
0	2	Epilepsy	1	0	1	0	0	0	0	1	0	0	0	1	0	0	1	0	0	0	0	0	0	0	61	64	64	58560	48000	1	401	2	4	1
1	2	Hydrocephalus	1	0	1	0	0	0	0	0	1	1	0	1	0	0	1	0	0	0	0	0	0	0	51	54	54	48960	35520	1	401	2	4	1
1	2	Respiratory Failure	1	0	1	0	0	0	0	0	0	0	0	0	0	0	0	0	0	0	0	0	0	0	37	40	40	35250	24960	1	401	2	4	1
0	2	Hydrocephalus	1	0	1	0	0	0	0	0	1	1	0	1	0	0	1	0	0	0	0	0	0	0	17	17	17	16320	2880	1	432	2	3	1
0	2	Pneumonia	1	0	0	0	0	0	1	0	0	0	0	0	0	0	0	0	0	0	0	0	0	0	0	14	14	13440	880	1	432	2	3	1
0	2	Cerebral Palsy	1	0	1	0	0	0	0	0	0	1	0	2	0	0	1	0	1	0	0	0	0	0	210	213	213	184800	170480	1	401	2	4	1
1	2	Developmental Retardation	1	0	1	0	0	0	0	0	0	0	0	1	0	0	0	0	0	0	0	0	3	0	83	83	83	73040	60720	1	432	2	3	0
1	2	Septicemia	1	0	1	0	0	0	1	0	0	0	0	0	0	0	0	0	0	0	0	0	0	0	86	89	89	75680	66000	1	432	2	3	1
1	2	Respiratory Failure	1	0	1	0	0	0	0	0	0	0	0	0	0	0	0	0	0	0	0	0	0	0	15	15	15	13200	880	1	432	2	3	1
0	2	Metabolic Disorders	1	0	1	0	1	0	0	0	0	0	0	1	0	0	0	0	0	0	1	0	0	0	56	59	59	49280	39600	1	432	2	3	1
0	2	Cerebral Palsy	1	0	1	0	0	0	0	0	0	1	0	2	0	0	1	0	1	0	0	0	0	0	179	182	182	157520	140840	1	432	2	3	1
0	2	Cerebral Palsy	1	0	1	0	0	0	0	0	0	1	0	1	0	0	1	0	0	0	0	0	0	0	14	17	17	12320	2640	1	432	2	3	1
0	2	Neonatal Bacterial Sepsis	1	0	1	0	0	0	1	0	0	0	0	0	0	0	0	0	0	0	0	0	0	0	30	33	33	28800	2880	1	401	2	4	1
0	2	Neonatal Bacterial Sepsis	1	0	1	0	0	0	1	0	0	0	0	0	0	0	0	0	0	0	0	0	0	0	30	33	33	28800	2880	1	401	2	4	1
0	2	Nutritional Deficiencies	1	0	1	0	0	0	0	0	0	0	0	1	0	0	0	0	1	0	0	0	0	0	31	31	31	29760	1920	1	401	2	4	1
0	2	Prematurity Anemia	1	1	1	0	0	0	0	0	0	0	0	1	0	0	0	0	0	1	0	0	0	0	38	41	41	36480	10560	1	401	2	4	1
1	2	Nutritional Deficiencies	1	0	1	0	0	0	0	0	0	0	0	1	0	0	0	0	1	0	0	0	0	0	30	30	30	28800	960	1	401	2	4	1
0	2	Respiratory Distress Syndrome	1	0	1	0	0	0	0	0	0	0	0	0	0	0	0	0	0	0	0	0	0	0	32	32	32	30720	960	1	401	2	4	1
0	2	Neonatal Bacterial Sepsis	1	0	1	0	0	0	1	0	0	0	0	0	0	0	0	0	0	0	0	0	0	0	31	34	34	29960	3840	1	401	2	4	1
0	2	Prematurity Anemia	1	1	1	0	0	0	0	0	0	0	0	1	0	0	0	0	0	1	0	0	0	0	72	75	75	69120	43200	1	401	2	4	1
0	2	Prematurity Anemia	1	1	1	0	0	0	0	0	0	0	0	1	0	0	0	0	0	1	0	0	0	0	31	34	34	29760	3840	1	401	2	4	1
0	2	Prematurity	1	1	1	0	0	0	0	0	0	0	0	0	0	0	0	0	0	0	0	0	0	0	30	30	30	28800	960	1	401	2	4	0
1	2	Neonatal Bacterial Sepsis	1	0	1	0	0	0	1	0	0	0	0	0	0	0	0	0	0	0	0	0	0	0	31	34	34	29760	4800	1	401	2	4	1
0	2	Neonatal Bacterial Sepsis	1	0	1	0	0	0	1	0	0	0	0	0	0	0	0	0	0	0	0	0	0	0	36	39	39	34560	8640	1	401	2	4	1
0	2	Neonatal Bacterial Sepsis	1	0	1	0	0	0	1	0	0	0	0	0	0	0	0	0	0	0	0	0	0	0	36	39	39	34560	8640	1	401	2	4	1
0	2	Neonatal Encephalopathy	1	0	1	0	1	0	0	0	0	0	0	1	0	0	1	0	0	0	0	0	0	0	30	33	33	28800	2880	1	401	2	4	1
1	2	Respiratory Distress Syndrome	1	0	1	0	0	0	0	0	0	0	0	0	0	0	0	0	0	0	0	0	0	0	36	39	39	34560	8640	1	401	2	4	1
1	2	Respiratory Distress Syndrome	1	0	1	0	0	0	0	0	0	0	0	0	0	0	0	0	0	0	0	0	0	0	39	42	42	37440	11520	1	401	2	4	1
1	2	Neonatal Bacterial Sepsis	1	0	1	0	0	0	1	0	0	0	0	0	0	0	0	0	0	0	0	0	0	0	37	40	40	35520	9600	1	401	2	4	1
0	2	Neonatal Bacterial Sepsis	1	0	1	0	0	0	1	0	0	0	0	0	0	0	0	0	0	0	0	0	0	0	38	41	41	36480	10560	1	401	2	4	1
0	2	Hydrocephalus	1	0	1	0	0	0	0	0	1	1	0	1	0	0	1	0	0	0	0	0	0	0	74	77	77	71040	39360	1	401	2	4	1
1	2	Bronchopulmonary Dysplasia That Begins In The Perinatal Period	1	0	1	0	0	0	0	0	0	0	0	1	0	1	0	0	0	0	0	0	0	0	85	88	88	81600	52800	1	401	2	4	1
1	2	Prematurity Anemia	1	1	1	0	0	0	0	0	0	0	0	1	0	0	0	0	0	1	0	0	0	0	33	36	36	31680	5760	1	401	2	4	1
1	2	Respiratory Failure	1	0	1	0	0	0	0	0	0	0	0	0	0	0	0	0	0	0	0	0	0	0	70	73	73	67200	38400	1	401	2	4	1
1	2	Bronchopulmonary Dysplasia That Begins In The Perinatal Period	1	0	1	0	0	0	0	0	0	0	0	1	0	1	0	0	0	0	0	0	0	0	72	75	75	69120	40320	1	401	2	4	1
0	2	Prematurity	1	1	1	0	0	0	0	0	0	0	0	0	0	0	0	0	0	0	0	0	0	0	30	33	33	28800	960	1	401	2	4	1
0	2	Respiratory Failure	1	0	1	0	0	0	0	0	0	0	0	0	0	0	0	0	0	0	0	0	0	0	48	51	51	46080	20160	1	401	2	4	1
0	2	Neonatal Hypoglycemia	1	0	1	0	1	0	0	0	0	0	0	1	0	0	0	0	0	0	1	0	0	0	32	35	35	30720	4800	1	401	2	4	1
1	2	Respiratory Distress Syndrome	1	0	1	0	0	0	0	0	0	0	0	0	0	0	0	0	0	0	0	0	0	0	71	74	74	68160	39360	1	401	2	4	1
0	2	Prematurity	1	1	1	0	0	0	0	0	0	0	0	0	0	0	0	0	0	0	0	0	0	0	43	46	46	41280	12480	1	401	2	4	0
0	2	Respiratory Failure	1	0	1	0	0	0	0	0	0	0	0	0	0	0	0	0	0	0	0	0	0	0	90	93	93	86400	57600	1	401	2	4	1
0	2	Nutritional Deficiencies	1	0	1	0	0	0	0	0	0	0	0	1	0	0	0	0	1	0	0	0	0	0	114	117	117	109440	80640	1	401	2	4	1
1	2	Respiratory Failure	1	0	1	0	0	0	0	0	0	0	0	0	0	0	0	0	0	0	0	0	0	0	55	58	58	52800	24000	1	401	2	4	1
0	2	Pneumonia	1	0	1	0	0	0	0	0	0	0	0	0	0	0	0	0	0	0	0	0	0	0	31	31	31	29760	960	1	401	2	4	1
1	2	Respiratory Failure	1	0	1	0	0	0	0	0	0	0	0	0	0	0	0	0	0	0	0	0	0	0	64	67	67	61440	29760	1	401	2	4	1
1	2	Neonatal Bacterial Sepsis	1	0	1	0	0	0	1	0	0	0	0	0	0	0	0	0	0	0	0	0	0	0	84	87	87	80640	51840	1	401	2	4	1
0	2	Other Cases Of Extremely Low Birth Weight	1	0	1	0	0	0	0	0	0	0	0	1	0	0	0	0	0	0	0	0	3	0	71	74	74	68160	39360	1	401	2	4	1
1	2	Respiratory Distress Syndrome	1	0	1	0	0	0	0	0	0	0	0	0	0	0	0	0	0	0	0	0	0	0	29	32	32	27840	2880	1	401	2	4	1
0	2	Neonatal Bacterial Sepsis	1	0	1	0	0	0	1	0	0	0	0	0	0	0	0	0	0	0	0	0	0	0	89	91	91	85440	56640	1	401	2	4	1
1	2	Respiratory Distress Syndrome	1	1	1	0	0	0	0	0	0	0	0	0	0	0	0	0	0	0	0	0	0	0	87	91	91	83520	54720	1	401	2	4	1
0	2	Nutritional Deficiencies	1	1	1	0	0	0	0	0	0	0	0	1	0	0	0	0	1	0	0	0	0	0	32	35	35	30720	1920	1	401	2	4	1
1	2	Prematurity	1	1	1	0	0	0	0	0	0	0	0	0	0	0	0	0	0	0	0	0	0	0	59	62	62	56640	27840	1	401	2	4	1
1	2	Neonatal Bacterial Sepsis	1	0	1	0	0	0	1	0	0	0	0	0	0	0	0	0	0	0	0	0	0	0	33	36	36	31680	2880	1	401	2	4	1
0	2	Neonatal Bacterial Sepsis	1	0	1	0	0	0	1	0	0	0	0	0	0	0	0	0	0	0	0	0	0	0	64	67	67	61440	32640	1	401	2	4	1
0	2	Neonatal Bacterial Sepsis	1	0	1	0	0	0	1	0	0	0	0	0	0	0	0	0	0	0	0	0	0	0	39	42	42	37440	8640	1	401	2	4	1
1	2	Prematurity	1	1	1	0	0	0	0	0	0	0	0	0	0	0	0	0	0	0	0	0	0	0	55	58	58	52800	24000	1	401	2	4	1
0	2	Respiratory Distress Syndrome	1	0	1	0	0	0	0	0	0	0	0	0	0	0	0	0	0	0	0	0	0	0	85	88	88	81600	52800	1	401	2	4	1
1	2	Respiratory Distress Syndrome	1	0	1	0	0	0	0	0	0	0	0	0	0	0	0	0	0	0	0	0	0	0	98	101	101	94080	65280	1	401	2	4	1
0	2	Neonatal Bacterial Sepsis	1	1	1	0	0	0	1	0	0	0	0	0	0	0	0	0	0	0	0	0	0	0	50	53	53	48000	19200	1	401	2	4	1
1	2	Nutritional Deficiencies	1	0	1	0	0	0	0	0	0	0	0	1	0	0	0	0	1	0	0	0	0	0	90	93	93	86400	57600	1	401	2	4	1
1	2	Hydrocephalus	1	0	1	0	0	0	0	0	1	1	0	1	0	0	1	0	0	0	0	0	0	0	82	85	85	78720	52800	1	401	2	4	1
1	2	Other Cases Of Extremely Low Birth Weight	1	0	1	0	0	0	0	0	0	0	0	1	0	0	0	0	0	0	0	0	3	0	42	45	45	40320	11520	1	401	2	4	1
1	2	Other Cases Of Extremely Low Birth Weight	1	0	1	0	0	0	0	0	0	0	0	1	0	0	0	0	0	0	0	0	3	0	58	61	61	55680	26880	1	401	2	4	1
0	2	Respiratory Failure	1	0	1	0	0	0	0	0	0	0	0	0	0	0	0	0	0	0	0	0	0	0	47	50	50	45120	16320	1	401	2	4	1
1	2	Neonatal Bacterial Sepsis	1	0	1	0	0	0	1	0	0	0	0	0	0	0	0	0	0	0	0	0	0	0	148	151	151	142080	132960	1	401	2	4	1
0	2	Nutritional Deficiencies	1	0	1	0	0	0	0	0	0	0	0	1	0	0	0	0	1	0	0	0	0	0	31	31	31	27280	960	1	401	2	4	1
1	2	Other Cases Of Extremely Low Birth Weight	1	0	1	0	0	0	0	0	0	0	0	1	0	0	0	0	0	0	0	0	3	0	62	65	65	54560	30720	1	401	2	4	1
0	2	Neonatal Bacterial Sepsis	1	0	1	0	0	0	1	0	0	0	0	0	0	0	0	0	0	0	0	0	0	0	238	242	242	228480	199680	1	401	2	4	1
1	2	Respiratory Distress Syndrome	1	0	1	0	0	0	0	0	0	0	0	0	0	0	0	0	0	0	0	0	0	0	30	37	37	28800	6720	1	401	2	4	1
1	2	Neonatal Bacterial Sepsis	1	0	1	0	0	0	1	0	0	0	0	0	0	0	0	0	0	0	0	0	0	0	38	41	41	36480	7680	1	401	2	4	1
1	2	Respiratory Failure	1	0	1	0	0	0	1	0	0	0	0	0	0	0	0	0	0	0	0	0	0	0	38	41	41	36480	10560	1	401	2	4	1
0	2	Respiratory Failure	1	1	1	0	0	0	0	0	0	0	0	0	0	0	0	0	0	0	0	0	0	0	32	35	35	30720	4800	1	401	2	4	1
0	2	Nutritional Deficiencies	1	0	1	0	0	0	0	0	0	0	0	1	0	0	0	0	1	0	0	0	0	0	29	32	32	27840	960	1	401	2	4	1
1	2	Neonatal Bacterial Sepsis	1	1	1	0	0	0	1	0	0	0	0	0	0	0	0	0	0	0	0	0	0	0	109	112	112	104640	75840	1	401	2	4	1
0	2	Pneumonia	1	0	1	0	0	0	0	0	0	0	0	0	0	0	0	0	0	0	0	0	0	0	30	34	34	28800	3840	1	401	2	4	1
0	2	Nutritional Problems Of Neonatal	1	1	1	0	0	0	0	0	0	0	0	1	0	0	0	0	1	0	0	0	0	0	50	56	56	48000	19200	1	401	2	4	1
1	2	Nutritional Problems Of Neonatal	1	0	1	0	0	0	0	0	0	0	0	1	0	0	0	0	1	0	0	0	0	0	30	33	33	28800	2880	1	401	2	4	1
1	2	Respiratory Distress Syndrome	1	0	1	0	0	0	0	0	0	0	0	0	0	0	0	0	0	0	0	0	0	0	43	46	46	41280	12480	1	401	2	4	1
1	2	Neonatal Jaundice, Unspecified	1	0	1	0	0	0	0	0	0	0	0	1	0	0	0	0	0	1	0	0	0	0	108	111	111	10680	73960	1	401	2	4	1
1	2	Nutritional Problems Of Neonatal	1	0	1	0	0	0	0	0	0	0	0	1	0	0	0	0	1	0	0	0	0	0	42	45	45	40320	11520	1	401	2	4	1
1	2	Immune Deficiencies	1	0	1	0	0	0	1	0	0	0	0	1	0	0	0	0	0	1	0	0	0	0	94	97	97	90240	61440	1	401	2	4	1
0	2	Prematurity	1	1	1	0	0	0	0	0	0	0	0	0	0	0	0	0	0	0	0	0	0	0	138	141	141	13480	10680	1	401	2	4	1
1	2	Developmental Retardation	1	0	1	0	0	0	0	0	0	0	0	1	0	0	0	0	0	0	0	0	3	0	29	32	32	27840	1920	1	401	2	4	1
1	2	Neonatal Bacterial Sepsis	1	1	1	0	0	0	1	0	0	0	0	0	0	0	0	0	0	0	0	0	0	0	66	69	69	63360	34560	1	401	2	4	1
1	2	Respiratory Distress Syndrome	1	1	1	0	0	0	0	0	0	0	0	0	0	0	0	0	0	0	0	0	0	0	34	34	34	32640	3840	1	401	2	4	2
1	2	Meningitis	1	0	1	0	0	0	1	0	0	0	0	0	0	0	0	0	0	0	0	0	0	0	38	38	38	36480	7680	1	401	2	4	1
1	2	Respiratory Failure	1	0	1	0	0	0	0	0	0	0	0	0	0	0	0	0	0	0	0	0	0	0	30	30	30	28800	9600	1	401	2	4	1
0	2	Respiratory Failure	1	0	1	0	0	0	0	0	0	0	1	0	0	0	0	0	0	0	0	0	0	28	98	98	98	94080	65280	1	401	2	4	2
0	2	Other Cases Of Extremely Low Birth Weight	1	0	1	0	0	0	0	0	0	0	0	1	0	0	0	0	0	0	0	0	3	0	79	83	83	79680	50880	1	401	2	4	1
1	2	Respiratory Distress Syndrome	1	0	1	0	0	0	1	0	0	0	0	0	0	0	0	0	0	0	0	0	0	0	50	53	53	44000	17600	1	432	2	3	1
1	2	Prematurity	1	1	1	0	0	0	0	0	0	0	0	0	0	0	0	0	0	0	0	0	0	0	37	40	40	32560	1760	1	432	2	3	1
0	2	Prematurity	1	1	1	0	0	0	0	0	0	0	0	0	0	0	0	0	0	0	0	0	0	0	48	50	50	4224	10560	1	432	2	3	1
0	2	Respiratory Distress Syndrome	1	1	1	0	0	0	0	0	0	0	0	0	0	0	0	0	0	0	0	0	0	0	48	51	51	4224	15840	1	432	2	3	1
1	2	Other Cases Of Extremely Low Birth Weight	1	0	1	0	0	0	0	0	0	0	0	1	0	0	0	0	0	0	0	0	3	0	54	57	57	47520	21120	1	432	2	3	1
0	2	Congenital Hypotonia	1	0	1	0	0	0	0	0	0	1	0	1	0	0	1	0	0	0	0	0	0	0	39	42	42	34320	16720	1	432	2	3	1
1	2	Respiratory Distress Syndrome	1	1	1	0	0	0	0	0	0	0	0	0	0	0	0	0	0	0	0	0	0	0	48	51	51	42240	15840	1	432	2	3	1
1	2	Neonatal Heart Failure	1	0	1	0	0	0	0	0	0	0	0	1	1	0	0	0	0	0	0	0	0	0	103	106	106	90640	64240	1	432	2	3	1
1	2	Respiratory Distress Syndrome	1	1	1	0	0	0	0	0	0	0	0	0	0	0	0	0	0	0	0	0	0	0	38	41	41	33440	7040	1	432	2	3	1
0	2	Respiratory Distress Syndrome	1	0	1	0	0	0	0	0	0	0	0	0	0	0	0	0	0	0	0	0	0	0	83	86	86	73040	49280	1	432	2	3	1
1	2	Hydrocephalus	1	0	1	0	0	0	0	0	1	1	0	1	0	0	1	0	0	0	0	0	0	0	75	78	78	66000	39600	1	432	2	3	1
1	2	Respiratory Distress Syndrome	1	1	0	0	0	0	0	0	0	0	0	0	0	0	0	0	0	0	0	0	0	0	0	30	30	26400	880	1	432	2	3	1
1	2	Respiratory Distress Syndrome	1	1	1	0	0	0	0	0	0	0	0	0	0	0	0	0	0	0	0	0	0	0	45	48	48	39600	13200	1	432	2	3	1
0	2	Nutritional Problems Of Neonatal	1	1	1	0	0	0	0	0	0	0	0	1	0	0	0	0	1	0	0	0	0	0	58	62	62	51040	15840	1	432	2	3	1
0	2	Respiratory Distress Syndrome	1	1	0	0	0	0	0	0	0	0	0	0	0	0	0	0	0	0	0	0	0	0	0	30	30	26400	880	1	432	2	3	1
1	2	Neonatal Bacterial Sepsis	1	0	0	0	0	0	1	0	0	0	0	0	0	0	0	0	0	0	0	0	0	0	0	30	30	26400	880	1	432	2	3	1
0	2	Prematurity	1	1	1	0	0	0	0	0	0	0	0	0	0	0	0	0	0	0	0	0	0	0	39	42	42	36960	7920	1	432	2	3	1
1	2	Prematurity	1	1	1	0	0	0	0	0	0	0	0	0	0	0	0	0	0	0	0	0	0	0	70	78	78	68640	35200	1	432	2	3	1
0	2	Prematurity	1	1	1	0	0	0	0	0	0	0	0	0	0	0	0	0	0	0	0	0	0	0	33	33	33	29040	2640	1	432	2	3	1
1	2	Other Cases Of Extremely Low Birth Weight	1	0	1	0	0	0	0	0	0	0	0	1	0	0	0	0	0	0	0	0	3	0	95	101	101	88880	57200	1	432	2	3	1
1	2	Hydrocephalus	1	0	1	0	0	0	0	0	1	1	0	1	0	0	1	0	0	0	0	0	0	0	120	128	128	105600	86240	1	432	2	3	1
0	2	Nutritional Problems Of Neonatal	1	1	0	0	0	0	0	0	0	0	0	1	0	0	0	0	1	0	0	0	0	0	0	30	30	26400	880	1	432	2	3	1
0	2	Nutritional Problems Of Neonatal	1	1	0	0	0	0	0	0	0	0	0	1	0	0	0	0	1	0	0	0	0	0	0	30	30	26400	880	1	432	2	3	1
0	2	Prematurity Retinopathy	1	1	1	0	0	0	0	0	0	0	0	0	0	0	0	0	0	0	0	8	0	0	89	92	92	80960	54560	1	432	2	3	1
0	2	Prematurity Retinopathy + Nutritional Problems Of Neonatal	1	1	1	0	0	0	0	0	0	0	0	2	0	0	0	0	1	0	0	8	0	0	40	47	47	41380	14960	1	432	2	3	1
0	2	Bronchopulmonary Dysplasia That Begins In The Perinatal Period	1	0	1	0	0	0	0	0	0	0	0	1	0	1	0	0	0	0	0	0	0	0	80	86	86	75680	49280	1	432	2	3	1
1	2	Prematurity Retinopathy + Neonatal Jaundice	1	1	1	0	0	0	0	0	0	0	0	2	0	0	0	0	0	1	0	8	0	0	40	44	44	3872	12320	1	432	2	3	1
0	2	Other Cases Of Extremely Low Birth Weight	1	0	1	0	0	0	0	0	0	0	0	1	0	0	0	0	0	0	0	0	3	0	40	47	47	41360	14960	1	432	2	3	1
1	2	Bronchopulmonary Dysplasia	1	0	1	0	0	0	0	0	0	0	0	1	0	1	0	0	0	0	0	0	0	0	100	107	107	94160	67760	1	401	2	4	1
1	2	Bronchopulmonary Dysplasia	1	0	1	0	0	0	1	0	0	0	0	1	0	1	0	0	0	0	0	0	0	0	75	78	78	42510	40639	1	432	2	3	1
1	2	Meningitis	1	0	1	0	0	0	1	0	0	0	0	0	0	0	0	0	0	0	0	0	0	0	64	70	70	59328	24259	1	432	2	3	1
1	2	Respiratory Distress Syndrome + Neonatal Jaundice	1	0	1	0	0	0	0	0	0	0	0	1	0	0	0	0	0	1	0	0	0	0	58	62	62	14656	39423	1	432	2	3	1
0	2	Nutritional Problems Of Neonatal	1	0	1	0	0	0	0	0	0	0	0	1	0	0	0	0	1	0	0	0	0	0	39	42	42	12852	53322	1	432	2	3	1
0	2	Respiratory Distress Syndrome + Diabetic Mother Baby	1	0	1	0	0	0	0	0	0	0	0	1	0	0	0	0	0	0	1	0	0	0	70	95	95	130000	100000	1	401	2	4	1
1	2	Prematurity	1	1	0	0	0	0	0	0	0	0	0	0	0	0	0	0	0	0	0	0	0	0	0	35	35	53705	53705	1	401	2	4	1
0	2	Respiratory Distress Syndrome + Pneumothorax	1	0	0	0	0	0	0	0	1	0	0	1	0	1	0	0	0	0	0	0	0	0	21	45	45	62294	62294	1	401	2	4	1
0	2	Hydrocephalus	1	0	0	0	0	0	0	0	1	1	0	1	0	0	1	0	0	0	0	0	0	0	0	75	75	62053	62053	1	401	2	4	1
0	2	Respiratory Distress Syndrome	1	0	1	0	0	0	0	0	0	0	0	0	0	0	0	0	0	0	0	0	0	0	10	31	31	42674	42660	1	401	2	4	1
0	2	Prematurity + Respiratory Distress Syndrome	1	1	0	0	0	0	0	0	0	0	0	0	0	0	0	0	0	0	0	0	0	0	0	30	30	55768	55768	1	401	2	4	1
0	2	Meningomyelocele	1	0	0	0	0	0	0	0	1	1	0	1	0	0	1	0	0	0	0	0	0	0	0	45	45	75540	75540	1	401	2	4	1
1	2	Cardiac Murmur	1	0	0	0	0	0	0	0	1	0	0	1	1	0	0	0	0	0	0	0	0	0	0	29	29	37999	37999	1	401	2	4	1
1	2	Prematurity + Respiratory Distress Syndrome	1	1	0	0	0	0	0	0	0	0	0	0	0	0	0	0	0	0	0	0	0	0	0	93	93	162262	162262	1	401	2	4	1
0	2	Prematurity + Respiratory Distress Syndrome	1	1	1	0	0	0	0	0	0	0	0	0	0	0	0	0	0	0	0	0	0	0	33	33	33	65203	65203	1	401	2	4	0
1	2	Respiratory Distress Syndrome	1	0	1	0	0	0	0	0	0	0	0	0	0	0	0	0	0	0	0	0	0	0	26	45	45	41440	41440	1	432	2	3	1
0	2	Prematurity	1	1	0	0	0	0	0	0	0	0	0	0	0	0	0	0	0	0	0	0	0	0	8	31	31	28863	28683	1	401	2	4	1
1	2	Meningomyelocele	1	0	0	0	0	0	0	0	1	1	0	1	0	0	1	0	0	0	0	0	0	0	0	32	32	61282	61282	1	401	2	4	1
0	2	Prematurity + Respiratory Distress Syndrome	1	1	0	0	0	0	0	0	0	0	0	0	0	0	0	0	0	0	0	0	0	0	7	30	30	20088	20088	1	401	2	4	1
1	2	Prematurity	1	1	0	0	0	0	0	0	0	0	0	0	0	0	0	0	0	0	0	0	0	0	0	40	40	28815	28815	1	401	2	4	1
1	2	Prematurity	1	1	1	0	0	0	0	0	0	0	0	0	0	0	0	0	0	0	0	0	0	0	70	124	124	151000	121000	1	401	2	4	1
1	2	Prematurity	1	1	0	0	0	0	0	0	0	0	0	0	0	0	0	0	0	0	0	0	0	0	0	36	36	33600	6600	1	401	2	4	1
1	2	Prematurity + Pulmonary Hypertension	1	1	1	0	0	0	0	0	0	0	0	1	1	0	0	0	0	0	0	0	0	0	184	184	184	223000	200000	1	401	2	4	2
0	2	Prematurity + Respiratory Distress Syndrome	1	1	0	0	0	0	0	0	0	0	0	0	0	0	0	0	0	0	0	0	0	0	0	40	40	36381	36381	1	401	2	4	1
1	2	Asphyxia	1	0	0	0	1	0	0	0	0	0	0	2	0	1	1	0	0	0	0	0	0	0	0	42	42	69499	69499	1	401	2	4	1
1	2	Asphyxia	1	0	0	0	1	0	0	0	0	0	0	2	0	1	1	0	0	0	0	0	0	0	0	42	42	69499	69499	1	401	2	4	1
1	2	Prematurity + Respiratory Distress Syndrome	1	1	0	0	0	0	0	0	0	0	0	0	0	0	0	0	0	0	0	0	0	0	0	98	98	110000	81000	1	401	2	4	1
0	3	Congenital Hypotonia	1	0	1	0	0	0	0	0	0	1	0	1	0	0	1	0	0	0	0	0	0	0	31	32	32	31428	1920	1	1214	3	4	1
1	3	Respiratory Distress Syndrome	1	0	1	0	0	0	0	0	0	0	0	0	0	0	0	0	0	0	0	0	0	0	31	34	34	31345	3840	1	1214	3	4	2
1	3	Respiratory Distress Syndrome	1	0	1	0	0	0	0	0	0	0	0	0	0	0	0	0	0	0	0	0	0	0	34	34	34	35263	3840	1	1214	3	4	1
1	3	Respiratory Failure	1	0	1	0	0	0	0	0	0	0	0	0	0	0	0	0	0	0	0	0	0	0	24	30	30	29396	960	1	1214	3	4	2
0	3	Nutritional Problems Of Neonatal	1	0	1	0	0	0	0	0	0	0	0	1	0	0	0	0	1	0	0	0	0	0	34	36	36	35191	5760	1	1214	3	4	1
0	3	Nutritional Deficiencies	1	0	1	0	0	0	0	0	0	0	0	1	0	0	0	0	1	0	0	0	0	0	30	31	31	32676	960	1	1214	3	4	1
1	3	Prematurity Anemia	1	1	1	0	0	0	0	0	0	0	0	1	0	0	0	0	0	1	0	0	0	0	30	30	30	32211	960	1	1214	3	4	1
0	3	Encephalopathy	1	0	1	0	1	0	0	0	0	0	0	1	0	0	1	0	0	0	0	0	0	0	33	35	35	32873	4800	1	1214	3	4	1
1	3	Neonatal Jaundice, Unspecified	1	0	1	0	0	0	0	0	0	0	0	1	0	0	0	0	0	1	0	0	0	0	33	39	39	32994	8640	1	1214	3	4	2
1	3	Respiratory Distress Syndrome	1	0	1	0	0	0	0	0	0	0	0	0	0	0	0	0	0	0	0	0	0	0	30	32	32	30762	1762	1	1214	3	4	1
0	3	Patent Ductus Arteriosus	1	0	1	0	0	0	0	0	1	0	0	1	1	0	0	0	0	0	0	0	0	0	30	33	33	32055	1920	1	1214	3	4	1
0	3	Neonatal Jaundice, Unspecified	1	0	1	0	0	0	0	0	0	0	0	1	0	0	0	0	0	1	0	0	0	0	31	31	31	31993	960	1	1214	3	4	1
0	3	Respiratory Distress Syndrome	1	0	1	0	0	0	0	0	0	0	0	0	0	0	0	0	0	0	0	0	0	0	32	32	32	34876	1920	1	1214	3	4	1
1	3	Respiratory Distress Syndrome	1	0	1	0	0	0	0	0	0	0	0	0	0	0	0	0	0	0	0	0	0	0	57	58	58	54079	26880	1	1214	3	4	2
1	3	Respiratory Distress Syndrome	1	0	1	0	0	0	0	0	0	0	0	0	0	0	0	0	0	0	0	0	0	0	41	42	42	39628	11520	1	1214	3	4	2
1	3	Respiratory Distress Syndrome	1	0	1	0	0	0	0	0	0	0	0	0	0	0	0	0	0	0	0	0	0	0	57	58	58	55020	17280	1	1214	3	4	2
0	3	Respiratory Distress Syndrome	1	1	1	0	0	0	0	0	0	0	0	0	0	0	0	0	0	0	0	0	0	0	48	50	50	46535	19200	1	1214	3	4	1
0	3	Other Cases Of Extremely Low Birth Weight	1	0	1	0	0	0	0	0	0	0	1	1	0	0	0	0	0	0	0	0	3	12	48	49	49	46374	18240	1	1214	3	4	2
1	3	Renal Agenesis	1	0	1	0	0	0	0	0	0	0	0	1	0	0	0	1	0	0	0	0	0	0	37	38	38	36804	7680	1	1214	3	4	0
0	3	Congenital Malformation Syndromes Involving Limbs	1	0	1	0	0	0	0	0	0	1	0	1	0	0	1	0	0	0	0	0	0	0	29	30	30	28147	960	1	1214	3	4	2
1	3	Neonatal Jaundice, Unspecified	1	0	1	0	0	0	0	0	0	0	0	1	0	0	0	0	0	1	0	0	0	0	29	30	30	29296	960	1	1214	3	4	2
0	3	Respiratory Distress Syndrome	1	0	1	0	0	0	0	0	0	0	0	0	0	0	0	0	0	0	0	0	0	0	51	52	52	49164	24186	1	1214	3	4	2
1	3	Respiratory Distress Syndrome	1	0	1	0	0	0	0	0	0	0	0	0	0	0	0	0	0	0	0	0	0	0	31	31	31	29944	1960	1	1214	3	4	1
0	3	Respiratory Distress Syndrome	1	0	1	0	0	0	0	0	0	0	0	0	0	0	0	0	0	0	0	0	0	0	31	32	32	30100	1920	1	1214	3	4	2
1	3	Respiratory Distress Syndrome	1	0	1	0	0	0	0	0	0	0	0	0	0	0	0	0	0	0	0	0	0	0	44	45	45	42445	14400	1	1214	3	4	1
0	3	Respiratory Failure	1	0	1	0	0	0	0	0	0	0	0	0	0	0	0	0	0	0	0	0	0	0	60	76	76	57894	34560	1	1214	3	4	2
1	3	Respiratory Failure	1	0	1	0	0	0	0	0	0	0	0	0	0	0	0	0	0	0	0	0	0	0	36	36	36	39163	5760	1	1214	3	4	2
1	3	Neonatal Jaundice, Unspecified	1	0	1	0	0	0	0	0	0	0	0	1	0	0	0	0	0	1	0	0	0	0	34	37	37	33734	16451	1	1214	3	4	1
1	3	Respiratory Distress Syndrome	1	0	1	0	0	0	0	0	0	0	0	0	0	0	0	0	0	0	0	0	0	0	41	41	41	41992	10560	1	1214	3	4	2
0	3	Abo Conflict Reaction	1	0	1	0	0	0	0	0	0	0	0	1	0	0	0	0	0	1	0	0	0	0	30	31	31	43860	960	1	1214	3	4	2
1	3	Respiratory Distress Syndrome	1	0	1	0	0	0	0	0	0	0	0	0	0	0	0	0	0	0	0	0	0	0	34	35	35	32909	4800	1	1214	3	4	2
1	3	Respiratory Distress Syndrome	1	0	1	0	0	0	0	0	0	0	0	0	0	0	0	0	0	0	0	0	0	0	72	73	73	69739	38098	1	1214	3	4	2
1	3	Respiratory Distress Syndrome	1	0	1	0	0	0	0	0	0	0	0	0	0	0	0	0	0	0	0	0	0	0	33	33	33	33774	2658	1	1217	3	3	1
1	3	Complications Of Intrauterine Interventions, Not Elsewhere Classified	1	1	0	0	0	0	0	0	0	0	0	0	0	0	0	0	0	0	0	0	0	0	27	30	30	36600	6600	1	1217	3	3	1
0	3	Prematurity Anemia	1	1	1	0	0	0	0	0	0	0	0	1	0	0	0	0	0	1	0	0	0	0	32	34	34	34018	3544	1	1217	3	3	1
1	3	Prematurity Anemia	1	1	1	0	0	0	0	0	0	0	0	1	0	0	0	0	0	1	0	0	0	0	31	33	33	29559	2658	1	1217	3	3	1
1	3	Prematurity Anemia	1	1	1	0	0	0	0	0	0	0	0	1	0	0	0	0	0	1	0	0	0	0	34	36	36	30577	5316	1	1217	3	3	1
1	3	Esophageal Atresia	1	0	1	0	0	0	0	0	1	0	0	1	0	0	0	0	1	0	0	0	0	0	31	32	32	28987	1772	1	1217	3	3	1
1	3	Respiratory Distress Syndrome	1	0	1	0	0	0	0	0	0	0	0	0	0	0	0	0	0	0	0	0	0	0	34	36	36	35335	5316	1	1217	3	3	1
0	3	Prematurity Anemia	1	1	1	0	0	0	0	0	0	0	0	1	0	0	0	0	0	1	0	0	0	0	33	35	35	33891	4430	1	1217	3	3	1
1	3	Ventricular Septal Defect	1	1	1	0	0	0	0	0	0	0	0	1	1	0	0	0	0	0	0	0	0	0	34	36	36	30451	5316	1	1217	3	3	1
0	3	Prematurity Anemia	1	1	1	0	0	0	0	0	0	0	0	1	0	0	0	0	0	1	0	0	0	0	32	34	34	28600	3544	1	1217	3	3	1
1	3	Prematurity Anemia	1	1	1	0	0	0	0	0	0	0	0	1	0	0	0	0	0	1	0	0	0	0	30	30	30	28444	886	1	1217	3	3	1
1	3	Other Cases Of Extremely Low Birth Weight	1	1	1	0	0	0	0	0	0	0	0	0	0	0	0	0	0	0	0	0	0	0	40	41	41	37998	9746	1	1217	3	3	1
0	3	Patent Ductus Arteriosus	1	0	1	0	0	0	0	0	1	0	1	1	1	0	0	0	0	0	0	0	0	14	32	34	34	31441	3554	1	1217	3	3	1
0	3	Developmental Retardation	1	0	1	0	0	0	0	0	0	0	0	1	0	0	0	0	0	0	0	0	3	0	29	34	34	12908	3544	1	1217	3	3	1
0	3	Patent Ductus Arteriosus	1	0	1	0	0	0	0	0	1	0	0	1	1	0	0	0	0	0	0	0	0	0	37	46	46	35226	14176	1	1217	3	3	1
0	3	Respiratory Distress Syndrome	1	0	1	0	0	0	0	0	0	0	0	0	0	0	0	0	0	0	0	0	0	0	40	42	42	40857	10632	1	1217	3	3	1
1	3	Other Cases Of Extremely Low Birth Weight	1	0	1	0	0	0	0	0	0	0	0	1	0	0	0	0	0	0	0	0	3	0	32	38	38	33105	7088	1	1217	3	3	1
0	3	Neonatal Bacterial Sepsis	1	1	1	0	0	0	1	0	0	0	0	0	0	0	0	0	0	0	0	0	0	0	30	31	31	20424	1772	1	1217	3	3	1
1	3	Respiratory Failure	1	1	0	0	0	0	0	0	0	0	0	0	0	0	0	0	0	0	0	0	0	0	0	32	32	35487	1772	1	1217	3	3	1
0	3	Respiratory Distress Syndrome	1	0	1	0	0	0	0	0	0	0	0	0	0	0	0	0	0	0	0	0	0	0	33	34	34	32443	3544	1	1217	3	3	1
1	3	Congenital Hypotonia	1	0	1	0	0	0	0	0	0	1	0	1	0	0	1	0	0	0	0	0	0	0	30	32	32	29354	1772	1	1217	3	3	1
1	3	Fallot Tetralogy	1	1	1	0	0	0	0	0	0	0	0	1	1	0	0	0	0	0	0	0	0	0	33	34	34	32083	3544	1	1217	3	3	1
1	3	Prematurity Anemia	1	1	1	0	0	0	0	0	0	0	0	1	0	0	0	0	0	1	0	0	0	0	31	33	33	27020	2658	1	1217	3	3	1
1	3	Atrial Septal Defect	1	0	1	0	0	0	0	0	0	0	0	1	1	0	0	0	0	0	0	0	0	0	30	32	32	29282	1772	1	1217	3	3	0
1	3	Respiratory Distress Syndrome	1	0	1	0	0	0	0	0	0	0	0	0	0	0	0	0	0	0	0	0	0	0	16	30	30	20405	480	1	1217	3	3	1
0	3	Respiratory Distress Syndrome	1	0	1	0	0	0	0	0	0	0	0	0	0	0	0	0	0	0	0	0	0	0	19	31	31	22355	886	1	1217	3	3	1
1	3	Prematurity Anemia	1	1	0	0	0	0	0	0	0	0	0	1	0	0	0	0	0	1	0	0	0	0	14	32	32	22525	3544	1	1217	3	3	1
1	3	Respiratory Distress Syndrome	1	0	1	0	0	0	0	0	0	0	0	0	0	0	0	0	0	0	0	0	0	0	30	34	34	26259	3544	1	1217	3	3	1
1	3	Nutritional Deficiencies	1	0	1	0	0	0	0	0	0	0	0	1	0	0	0	0	1	0	0	0	0	0	32	33	33	31574	2658	1	1217	3	3	1
1	3	Neonatal Jaundice, Unspecified	1	0	1	0	0	0	0	0	0	0	0	1	0	0	0	0	0	1	0	0	0	0	30	32	32	31395	1772	1	1217	3	3	1
0	3	Neonatal Bacterial Sepsis	1	0	0	0	0	0	1	0	0	0	0	0	0	0	0	0	0	0	0	0	0	0	1	31	31	22490	886	1	1217	3	3	1
1	3	Pneumothorax	1	0	0	0	0	0	0	0	1	0	0	1	0	1	0	0	0	0	0	0	0	0	24	30	30	28689	886	1	1217	3	3	1
1	3	Neonatal Bacterial Sepsis	1	0	1	0	0	0	1	0	0	0	0	0	0	0	0	0	0	0	0	0	0	0	32	32	32	30406	1772	1	1217	3	3	1
0	3	Fetus And Neonatal Affected By Birth And Complications Of Birth	1	0	1	0	1	0	0	0	0	0	0	1	0	0	1	0	0	0	0	0	0	0	31	33	33	32166	2658	1	1217	3	3	1
1	3	Prematurity Anemia	1	1	0	0	0	0	0	0	0	0	0	1	0	0	0	0	0	1	0	0	0	0	16	30	30	20308	886	1	1217	3	3	1
1	3	Hydronephrosis	1	0	0	0	0	0	0	0	1	0	0	1	0	0	0	1	0	0	0	0	0	0	13	33	33	13804	2658	1	1217	3	3	1
0	3	Spina Bifida	1	0	0	0	0	0	0	0	1	1	0	1	0	0	1	0	0	0	0	0	0	0	2	30	30	17809	886	1	1217	3	3	1
0	3	Respiratory Distress Syndrome	1	0	1	0	0	0	0	0	0	0	0	0	0	0	0	0	0	0	0	0	0	0	24	31	31	27588	1772	1	1217	3	3	1
1	3	Respiratory Distress Syndrome	1	0	1	0	0	0	0	0	0	0	0	0	0	0	0	0	0	0	0	0	0	0	20	30	30	21952	886	1	1217	3	3	1
0	3	Respiratory Distress Syndrome	1	0	1	0	0	0	0	0	0	0	0	0	0	0	0	0	0	0	0	0	0	0	26	34	34	29324	3544	1	1217	3	3	1
0	3	Patent Ductus Arteriosus	1	0	1	0	0	0	0	0	1	0	0	1	1	0	0	0	0	0	0	0	0	43	44	44	91	47191	12404	1	1217	3	3	1
0	3	Prematurity Anemia	1	1	1	0	0	0	0	0	0	0	0	1	0	0	0	0	0	1	0	0	0	0	33	34	34	32846	3544	1	1217	3	3	1
1	3	Thrombocytopenia, Unspecified	1	0	1	0	0	0	0	0	0	0	0	1	0	0	0	0	0	1	0	0	0	0	32	34	34	35277	3544	1	1217	3	3	1
0	3	Prematurity Anemia	1	1	1	0	0	0	0	0	0	0	0	1	0	0	0	0	0	1	0	0	0	0	35	36	36	31292	5316	1	1217	3	3	1
1	3	Prematurity Anemia	1	1	1	0	0	0	0	0	0	0	0	1	0	0	0	0	0	1	0	0	0	0	33	34	34	31743	3554	1	1217	3	3	1
1	3	Prematurity Anemia	1	1	1	0	0	0	0	0	0	0	0	1	0	0	0	0	0	1	0	0	0	0	34	35	35	34183	3544	1	1217	3	3	1
1	3	Immune Deficiencies	1	0	0	0	0	0	1	0	0	0	0	1	0	0	0	0	0	1	0	0	0	0	0	34	34	3475	3544	1	1217	3	3	2
1	3	Prematurity Anemia	1	1	0	0	0	0	0	0	0	0	0	1	0	0	0	0	0	1	0	0	0	0	4	33	33	36909	2658	1	1217	3	3	1
0	3	Prematurity Anemia	1	1	1	0	0	0	0	0	0	0	0	1	0	0	0	0	0	1	0	0	0	0	41	41	41	40750	9746	1	1217	3	3	1
1	3	Respiratory Distress Syndrome	1	0	1	0	0	0	0	0	0	0	0	0	0	0	0	0	0	0	0	0	0	0	24	30	30	23204	866	1	1217	3	3	1
0	3	Respiratory Distress Syndrome	1	0	1	0	0	0	0	0	0	0	0	0	0	0	0	0	0	0	0	0	0	0	32	33	33	28769	28769	1	1217	3	3	1
1	3	Respiratory Distress Syndrome	1	0	1	0	0	0	0	0	0	0	0	0	0	0	0	0	0	0	0	0	0	0	32	34	34	28947	3544	1	1217	3	3	1
1	3	Rh Incompatibility Reaction	1	0	1	0	0	0	0	0	0	0	0	1	0	0	0	0	0	1	0	0	0	0	38	39	39	35789	7974	1	1217	3	3	1
1	3	Respiratory Distress Syndrome	1	0	1	0	0	0	0	0	0	0	0	0	0	0	0	0	0	0	0	0	0	0	22	37	37	36599	5316	1	1217	3	3	1
1	3	Hydronephrosis	1	0	1	0	0	0	0	0	1	0	0	1	0	0	0	1	0	0	0	0	0	0	34	45	45	44019	13290	1	1217	3	3	1
0	3	Respiratory Distress Syndrome	1	0	1	0	0	0	0	0	0	0	0	0	0	0	0	0	0	0	0	0	0	0	32	34	34	38155	15797	1	1217	3	3	1
0	3	Encephalopathy	1	0	1	0	1	0	0	0	0	0	0	1	0	0	1	0	0	0	0	0	0	0	31	33	33	33329	3544	1	1217	3	3	0
0	3	Other Cases Of Extremely Low Birth Weight	1	1	1	0	0	0	0	0	0	0	0	0	0	0	0	0	0	0	0	0	0	0	32	33	33	26129	4430	1	1217	3	3	1
0	3	Patent Ductus Arteriosus	1	0	1	0	0	0	0	0	1	0	0	1	1	0	0	0	0	0	0	0	0	0	30	30	30	28461	886	1	1217	3	3	0
0	3	Prematurity Anemia	1	1	0	0	0	0	0	0	0	0	0	1	0	0	0	0	0	1	0	0	0	0	25	30	30	26342	886	1	1217	3	3	1
0	3	Respiratory Distress Syndrome	1	0	1	0	0	0	0	0	0	0	0	0	0	0	0	0	0	0	0	0	0	0	30	32	32	31156	1772	1	1217	3	3	1
1	3	Prematurity Anemia	1	1	1	0	0	0	0	0	0	0	0	1	0	0	0	0	0	1	0	0	0	0	32	33	33	30510	2658	1	1217	3	3	1
0	3	Prematurity Anemia	1	1	1	0	0	0	0	0	0	0	0	1	0	0	0	0	0	1	0	0	0	0	32	34	34	33604	18349	1	1217	3	3	1
1	3	Rh Incompatibility Reaction	1	0	1	0	0	0	0	0	0	0	0	1	0	0	0	0	0	1	0	0	0	0	46	46	46	35762	25020	1	1217	3	3	1
1	3	Dextrocardia	1	0	1	0	0	0	0	0	0	0	0	1	1	0	0	0	0	0	0	0	0	0	32	33	33	28397	2658	1	1217	3	3	1
0	3	Chronic Lung Disease	1	1	1	0	0	0	0	0	0	0	0	1	0	1	0	0	0	0	0	0	0	0	32	33	33	31340	2658	1	1217	3	3	1
1	3	Necrotizing Enterocolitis Of The Fetus And Neonatal	1	1	1	0	0	0	0	0	0	0	0	1	0	0	0	0	1	0	0	0	0	0	35	35	35	34308	4308	1	1217	3	3	1
1	3	Ventricular Septal Defect	1	1	1	0	0	0	0	0	0	0	0	1	1	0	0	0	0	0	0	0	0	0	41	42	42	37979	9746	1	1217	3	3	1
1	3	Spina Bifida	1	0	1	0	0	0	0	0	1	1	0	1	0	0	1	0	0	0	0	0	0	0	30	31	31	32530	2530	1	1217	3	3	1
0	3	Choanal Atresia	1	1	0	0	0	0	0	0	1	0	0	1	0	1	0	0	0	0	0	0	0	0	27	37	37	34143	6202	1	1217	3	3	1
0	3	Cardiac Arrest	1	0	1	0	1	0	0	0	0	0	0	1	1	0	0	0	0	0	0	0	0	0	40	41	41	40721	9746	1	1217	3	3	0
1	3	Respiratory Distress Syndrome	1	0	1	0	0	0	0	0	0	0	0	0	0	0	0	0	0	0	0	0	0	0	42	43	43	41805	9746	1	1217	3	3	1
1	3	Diabetes insipidus	1	0	0	0	1	0	0	0	0	0	0	1	0	0	0	0	0	0	1	0	0	0	4	33	33	29718	2658	1	1217	3	3	2
1	3	Bronchopulmonary Dysplasia That Begins In The Perinatal Period	1	0	1	0	0	0	0	0	0	0	0	1	0	1	0	0	0	0	0	0	0	0	31	46	46	35365	14176	1	1217	3	3	1
1	3	Fever, Unspecified	1	0	0	0	0	0	1	0	0	0	0	0	0	0	0	0	0	0	0	0	0	0	0	34	34	32848	3544	1	1217	3	3	2
1	3	Respiratory Distress Syndrome	1	0	1	0	0	0	0	0	0	0	0	0	0	0	0	0	0	0	0	0	0	0	32	44	44	33276	12404	1	1217	3	3	1
0	3	Other Cases Of Extremely Low Birth Weight	1	1	1	0	0	0	0	0	0	0	0	0	0	0	0	0	0	0	0	0	0	0	38	47	47	37383	15062	1	1217	3	3	1
0	3	Acute And Subacute Infective Endocarditis	1	0	1	0	0	0	0	0	0	0	0	0	0	0	0	0	0	0	0	0	0	0	43	45	45	40185	11518	1	1217	3	3	2
1	3	Respiratory Distress Syndrome	1	0	1	0	0	0	0	0	0	0	0	0	0	0	0	0	0	0	0	0	0	0	56	58	58	50982	23036	1	1217	3	3	2
1	3	Respiratory Distress Syndrome	1	0	1	0	0	0	0	0	0	0	0	0	0	0	0	0	0	0	0	0	0	0	44	45	45	42578	10632	1	1217	3	3	1
0	3	Respiratory Distress Syndrome	1	0	1	0	0	0	0	0	0	0	0	0	0	0	0	0	0	0	0	0	0	0	31	31	31	29697	886	1	1217	3	3	1
1	3	Neonatal Bacterial Sepsis	1	0	1	0	0	0	1	0	0	0	0	0	0	0	0	0	0	0	0	0	0	0	47	47	47	44942	12404	1	1217	3	3	1
0	3	Patent Ductus Arteriosus	1	0	1	0	1	0	0	0	1	0	0	1	1	0	0	0	0	0	0	0	0	0	32	33	33	32146	1772	1	1217	3	3	1
0	3	Intracerebral Hemorrhage	1	0	1	0	1	0	0	0	0	0	0	1	0	0	1	0	0	0	0	0	0	0	44	46	46	42068	12404	1	1217	3	3	1
1	3	Respiratory Distress Syndrome	1	1	0	0	0	0	0	0	0	0	0	0	0	0	0	0	0	0	0	0	0	0	1	30	30	29248	886	1	1217	3	3	1
0	3	Neonatal Jaundice, Unspecified	1	0	1	0	0	0	0	0	0	0	0	1	0	0	0	0	0	1	0	0	0	0	29	31	31	28072	886	1	1217	3	3	1
1	3	Choanal Atresia	1	0	0	0	0	0	0	0	1	0	0	1	0	1	0	0	0	0	0	0	0	0	24	30	30	25209	5316	1	1217	3	3	1
0	3	Prematurity Anemia	1	1	0	0	0	0	0	0	0	0	0	1	0	0	0	0	0	1	0	0	0	0	28	34	34	27583	3544	1	1217	3	3	1
0	3	Patent Ductus Arteriosus	1	0	1	0	0	0	0	0	1	0	1	1	1	0	0	0	0	0	0	0	0	10	30	31	31	28373	1772	1	1217	3	3	2
0	3	Respiratory Distress Syndrome	1	0	1	0	0	0	0	0	0	0	0	0	0	0	0	0	0	0	0	0	0	0	32	34	34	28308	5316	1	1217	3	3	2
0	3	Respiratory Distress Syndrome	1	0	1	0	0	0	0	0	0	0	0	0	0	0	0	0	0	0	0	0	0	0	31	32	32	31568	2658	1	1020	3	2	1
0	3	Nutritional Problems Of Neonatal	1	0	1	0	0	0	0	0	0	0	0	1	0	0	0	0	1	0	0	0	0	0	32	34	34	28705	5316	1	1020	3	2	1
1	3	Complications Of Intrauterine Interventions, Not Elsewhere Classified	1	1	1	0	0	0	0	0	0	0	0	0	0	0	0	0	0	0	0	0	0	0	31	31	31	27260	886	1	1020	3	2	1
0	3	Respiratory Distress Syndrome	1	0	1	0	0	0	0	0	0	0	0	0	0	0	0	0	0	0	0	0	0	0	33	35	35	29525	7088	1	1020	3	2	1
0	3	Neonatal Bacterial Sepsis	1	0	1	0	0	0	1	0	0	0	0	0	0	0	0	0	0	0	0	0	0	0	34	35	35	30702	7974	1	1020	3	2	1
0	3	Prematurity Anemia	1	1	1	0	0	0	0	0	0	0	0	1	0	0	0	0	0	1	0	0	0	0	32	34	34	29203	1772	1	1020	3	2	0
0	3	Respiratory Distress Syndrome	1	0	1	0	0	0	0	0	0	0	0	0	0	0	0	0	0	0	0	0	0	0	41	42	42	39489	10632	1	1020	3	2	1
0	3	Prematurity Anemia	1	1	1	0	0	0	0	0	0	0	0	1	0	0	0	0	0	1	0	0	0	0	31	33	33	27700	5316	1	1020	3	2	1
1	3	Respiratory Failure	1	0	1	0	0	0	0	0	0	0	0	0	0	0	0	0	0	0	0	0	0	0	32	34	34	28838	5316	1	1020	3	2	1
0	3	Other Cases Of Extremely Low Birth Weight	1	1	1	0	0	0	0	0	0	0	0	0	0	0	0	0	0	0	0	0	0	0	31	33	33	27472	3544	1	1020	3	2	1
1	3	Respiratory Distress Syndrome	1	0	1	0	0	0	0	0	0	0	0	0	0	0	0	0	0	0	0	0	0	0	30	32	32	27662	1772	1	1020	3	2	1
0	3	Other Cases Of Extremely Low Birth Weight	1	1	1	0	0	0	0	0	0	0	0	0	0	0	0	0	0	0	0	0	0	0	31	33	33	27849	3544	1	1020	3	2	1
1	3	Neonatal Bacterial Sepsis	1	0	1	0	0	0	1	0	0	0	0	0	0	0	0	0	0	0	0	0	0	0	32	34	34	30413	5316	1	1020	3	2	1
0	3	Respiratory Distress Syndrome	1	0	1	0	0	0	0	0	0	0	0	0	0	0	0	0	0	0	0	0	0	0	32	33	33	30118	5316	1	1020	3	2	1
1	3	Other Cases Of Extremely Low Birth Weight	1	1	1	0	0	0	0	0	0	0	0	0	0	0	0	0	0	0	0	0	0	0	32	34	34	30156	5316	1	1020	3	2	1
1	3	Prematurity Anemia	1	1	0	0	0	0	0	0	0	0	0	1	0	0	0	0	0	1	0	0	0	0	19	31	31	28026	886	1	1020	3	2	1
1	3	Other Cases Of Extremely Low Birth Weight	1	1	1	0	0	0	0	0	0	0	0	0	0	0	0	0	0	0	0	0	0	0	32	34	34	32062	5316	1	1020	3	2	1
1	3	Respiratory Distress Syndrome	1	0	1	0	0	0	0	0	0	0	0	0	0	0	0	0	0	0	0	0	0	0	33	34	34	28746	6202	1	1020	3	2	1
0	3	Respiratory Distress Syndrome	1	0	1	0	0	0	0	0	0	0	0	0	0	0	0	0	0	0	0	0	0	0	32	34	34	28644	5316	1	1020	3	2	1
0	3	Respiratory Distress Syndrome	1	0	1	0	0	0	0	0	0	0	0	0	0	0	0	0	0	0	0	0	0	0	30	32	32	26923	1772	1	1020	3	2	1
0	3	Prematurity Anemia	1	1	0	0	0	0	0	0	0	0	0	1	0	0	0	0	0	1	0	0	0	0	29	30	30	29451	886	1	1020	3	2	1
0	3	Respiratory Distress Syndrome	1	0	1	0	0	0	0	0	0	0	0	0	0	0	0	0	0	0	0	0	0	0	36	38	38	32876	12404	1	1020	3	2	1
0	3	Hydrocephalus	1	0	1	0	0	0	0	0	1	1	0	1	0	0	1	0	0	0	0	0	0	0	31	40	40	34218	8860	1	1020	3	2	1
0	3	Respiratory Distress Syndrome	1	0	1	0	0	0	0	0	0	0	0	0	0	0	0	0	0	0	0	0	0	0	43	45	45	41823	13290	1	1020	3	2	1
1	3	Other Cases Of Extremely Low Birth Weight	1	0	1	0	0	0	0	0	0	0	0	1	0	0	0	0	0	0	0	0	3	0	32	34	34	28725	5316	1	1020	3	2	1
0	3	Atrial Septal Defect	1	0	1	0	0	0	0	0	0	0	0	1	1	0	0	0	0	0	0	0	0	0	32	33	33	29500	5316	1	1020	3	2	1
1	3	Polycystic Kidney, Unspecified	1	0	1	0	0	0	0	0	0	0	0	1	0	0	0	1	0	0	0	0	0	0	32	34	34	28665	3544	1	1020	3	2	1
0	3	Prematurity Anemia	1	1	1	0	0	0	0	0	0	0	0	1	0	0	0	0	0	1	0	0	0	0	32	32	32	28103	3544	1	1020	3	2	1
0	3	Prematurity Anemia	1	1	1	0	0	0	0	0	0	0	0	1	0	0	0	0	0	1	0	0	0	0	31	33	33	27681	3544	1	1020	3	2	1
0	3	Diabetic Mother Child Syndrome	1	0	1	0	0	0	0	0	0	0	0	1	0	0	0	0	0	0	1	0	0	0	31	33	33	27894	3544	1	1020	3	2	1
0	3	Respiratory Distress Syndrome	1	0	1	0	0	0	0	0	0	0	0	0	0	0	0	0	0	0	0	0	0	0	31	33	33	3272	1772	1	1020	3	2	1
0	3	Other Cases Of Extremely Low Birth Weight	1	0	1	0	0	0	0	0	0	0	0	1	0	0	0	0	0	0	0	0	3	0	32	32	32	27614	3544	1	1020	3	2	1
1	3	Prematurity Anemia	1	1	1	0	0	0	0	0	0	0	0	1	0	0	0	0	0	1	0	0	0	0	33	34	34	29361	3544	1	1020	3	2	1
1	3	Prematurity Anemia	1	1	1	0	0	0	0	0	0	0	0	1	0	0	0	0	0	1	0	0	0	0	35	37	37	33557	3557	1	1020	3	2	1
1	3	Other Cases Of Extremely Low Birth Weight	1	1	1	0	0	0	0	0	0	0	0	0	0	0	0	0	0	0	0	0	0	0	33	35	35	30301	15797	1	1020	3	2	1
1	3	Other Cases Of Extremely Low Birth Weight	1	0	1	0	0	0	0	0	0	0	0	1	0	0	0	0	0	0	0	0	3	0	31	32	32	31701	2658	1	1020	3	2	1
0	3	Prematurity Anemia	1	1	0	0	0	0	0	0	0	0	0	1	0	0	0	0	0	1	0	0	0	0	28	34	34	30226	3544	1	1020	3	2	1
0	3	Respiratory Distress Syndrome	1	0	1	0	0	0	0	0	0	0	0	0	0	0	0	0	0	0	0	0	0	0	34	36	36	35087	5316	1	1020	3	2	1
1	3	Prematurity Anemia	1	1	1	0	0	0	0	0	0	0	0	1	0	0	0	0	0	1	0	0	0	0	31	33	33	28850	3544	1	1020	3	2	1
1	3	Respiratory Distress Syndrome	1	0	1	0	0	0	0	0	0	0	0	0	0	0	0	0	0	0	0	0	0	0	30	32	32	26732	1772	1	1020	3	2	1
0	3	Other Cases Of Extremely Low Birth Weight	1	0	1	0	0	0	0	0	0	0	0	1	0	0	0	0	0	0	0	0	3	0	37	38	38	33575	13290	1	1020	3	2	1
0	3	Prematurity Anemia	1	1	1	0	0	0	0	0	0	0	0	1	0	0	0	0	0	1	0	0	0	0	31	32	32	31522	2658	1	1020	3	2	1
1	3	Cardiac Arrest	1	0	1	0	1	0	0	0	0	0	0	2	1	0	1	0	0	0	0	0	0	0	31	32	32	29424	5316	1	1020	3	2	0
0	3	Conjunctivitis, Other	1	0	1	0	0	0	0	0	0	0	0	0	0	0	0	0	0	0	0	0	0	0	32	34	34	2927	5316	1	1020	3	2	1
1	3	Nutritional Problems Of Neonatal	1	0	1	0	0	0	0	0	0	0	0	1	0	0	0	0	1	0	0	0	0	0	31	32	32	27495	2658	1	890	3	1	1
1	3	Respiratory Distress Syndrome	1	0	1	0	0	0	0	0	0	0	0	0	0	0	0	0	0	0	0	0	0	0	38	39	39	33362	10632	1	1020	3	2	1
1	3	Respiratory Distress Syndrome	1	0	1	0	0	0	0	0	0	0	0	0	0	0	0	0	0	0	0	0	0	0	33	33	33	29408	5316	1	1020	3	2	1
1	3	Prematurity Anemia	1	1	1	0	0	0	0	0	0	0	0	1	0	0	0	0	0	1	0	0	0	0	33	37	37	30974	6202	1	1020	3	2	1
0	3	Patent Ductus Arteriosus	1	0	1	0	0	0	0	0	1	0	0	1	1	0	0	0	0	0	0	0	0	0	31	33	33	27695	3544	1	1020	3	2	1
0	3	Respiratory Distress Syndrome	1	0	1	0	0	0	0	0	0	0	0	0	0	0	0	0	0	0	0	0	0	0	30	32	32	26941	1772	1	1020	3	2	1
1	3	Neonatal Jaundice, Unspecified	1	0	1	0	0	0	0	0	0	0	0	1	0	0	0	0	0	1	0	0	0	0	30	32	32	27003	15797	1	1020	3	2	1
0	3	Prematurity Anemia	1	1	1	0	0	0	0	0	0	0	0	1	0	0	0	0	0	1	0	0	0	0	33	34	34	28944	6202	1	1020	3	2	1
0	3	Bronchopulmonary Dysplasia That Begins In The Perinatal Period	1	0	1	0	0	0	0	0	0	0	0	1	0	1	0	0	0	0	0	0	0	0	36	37	37	32111	7088	1	1020	3	2	1
0	3	Patent Ductus Arteriosus	1	0	1	0	0	0	0	0	1	0	0	1	1	0	0	0	0	0	0	0	0	0	32	36	36	29904	7088	1	1020	3	2	1
1	3	Hydrocephalus	1	0	1	0	0	0	0	0	1	1	0	1	0	0	1	0	0	0	0	0	0	0	59	61	61	52764	27466	1	1020	3	2	1
0	3	Prematurity Anemia	1	1	1	0	0	0	0	0	0	0	0	1	0	0	0	0	0	1	0	0	0	0	37	48	48	37498	15948	1	1020	3	2	1
1	3	Patent Ductus Arteriosus	1	0	1	0	0	0	0	0	1	0	0	1	1	0	0	0	0	0	0	0	0	0	31	37	37	30089	6202	1	1020	3	2	1
1	3	Hypothyroidism, Unspecified	1	0	1	0	1	0	0	0	0	0	0	1	0	0	0	0	0	0	1	0	0	0	19	71	71	62402	36326	1	1020	3	2	1
0	3	Conjunctivitis, Unspecified	1	0	1	0	0	0	0	0	0	0	0	0	0	0	0	0	0	0	0	0	0	0	23	34	34	29079	3544	1	1020	3	2	1
0	3	Atresia And Stenosis, Without Fistula	1	0	1	0	0	0	0	0	1	0	0	1	0	0	0	0	1	0	0	0	0	0	44	54	54	4496	21264	1	1020	3	2	1
0	3	Respiratory Distress Syndrome	1	0	1	0	0	0	0	0	0	0	0	0	0	0	0	0	0	0	0	0	0	0	32	34	34	29185	5316	1	1020	3	2	1
0	3	Hydrocephalus	1	0	1	0	0	0	0	0	1	1	0	1	0	0	1	0	0	0	0	0	0	0	34	62	62	43894	28352	1	1020	3	2	1
1	3	Bronchopulmonary Dysplasia That Begins In The Perinatal Period	1	0	1	0	0	0	0	0	0	0	0	1	0	1	0	0	0	0	0	0	0	0	56	58	58	53016	31896	1	1020	3	2	1
0	3	Respiratory Failure	1	0	1	0	0	0	0	0	0	0	0	0	0	0	0	0	0	0	0	0	0	0	30	32	32	28285	1772	1	1020	3	2	1
1	3	Prematurity Anemia	1	1	1	0	0	0	0	0	0	0	0	1	0	0	0	0	0	1	0	0	0	0	60	80	80	62045	44300	1	1020	3	2	2
1	3	Atrial Septal Defect	1	0	1	0	0	0	0	0	0	0	0	1	1	0	0	0	0	0	0	0	0	0	50	52	52	44727	19492	1	1020	3	2	1
0	3	Atrial Septal Defect	1	0	1	0	0	0	0	0	0	0	0	1	1	0	0	0	0	0	0	0	0	0	49	62	62	54982	28352	1	1020	3	2	1
0	2	Respiratory Distress Syndrome + Hydrocephalus	1	0	1	0	0	0	0	0	1	1	0	1	0	0	1	0	0	0	0	0	0	0	20	32	32	28845	2884	1	401	2	4	1
0	3	Respiratory Distress Syndrome	1	0	1	0	0	0	0	0	0	0	0	0	0	0	0	0	0	0	0	0	0	0	30	33	33	44056	23408	1	890	3	1	1
1	3	Ventricular Septal Defect	1	0	1	0	0	0	0	0	0	0	0	1	1	0	0	0	0	0	0	0	0	0	32	33	33	43925	13925	1	890	3	1	1
1	3	Prematurity Anemia	1	1	1	0	0	0	0	0	0	0	0	1	0	0	0	0	0	1	0	0	0	0	30	32	32	43947	27760	1	890	3	1	1
1	3	Respiratory Distress Syndrome	1	0	1	0	0	0	0	0	0	0	0	1	0	0	1	0	0	0	0	0	0	0	31	34	34	43925	3925	1	890	3	1	1
1	3	Bronchopulmonary Dysplasia That Begins In The Perinatal Period	1	0	1	0	0	0	0	0	0	0	0	1	0	1	0	0	0	0	0	0	0	0	30	31	31	27280	2880	1	890	3	1	1
1	3	Respiratory Distress Syndrome	1	0	1	0	0	0	0	0	0	0	0	0	0	0	0	0	0	0	0	0	0	0	32	33	33	43925	13925	1	890	3	1	1
1	3	Respiratory Distress Syndrome	1	0	1	0	0	0	0	0	0	0	0	0	0	0	0	0	0	0	0	0	0	0	31	32	32	27280	3408	1	890	3	1	1
0	3	Respiratory Distress Syndrome	1	0	1	0	0	0	0	0	0	0	0	0	0	0	0	0	0	0	0	0	0	0	31	33	33	27280	2054	1	890	3	1	1
1	3	Prematurity Anemia	1	1	1	0	0	0	0	0	0	0	0	1	0	0	0	0	0	1	0	0	0	0	31	32	32	27280	3408	1	890	3	1	1
0	3	Other Cases Of Extremely Low Birth Weight	1	0	1	0	0	0	0	0	0	0	0	1	0	0	0	0	0	0	0	0	3	0	31	32	32	28160	1776	1	890	3	1	1
0	3	Respiratory Distress Syndrome	1	1	0	0	0	0	0	0	0	0	0	0	0	0	0	0	0	0	0	0	0	0	2	35	35	44073	13925	1	890	3	1	1
0	3	Mitral Valve Insufficiency	1	0	1	0	0	0	0	0	0	0	0	1	1	0	0	0	0	0	0	0	0	0	31	33	33	27280	1054	1	890	3	1	1
0	3	Neonatal Anemia	1	1	1	0	0	0	0	0	0	0	0	1	0	0	0	0	0	1	0	0	0	0	31	32	32	34260	3408	1	890	3	1	1
1	3	Atrial Septal Defect	1	1	1	0	0	0	0	0	0	0	0	1	1	0	0	0	0	0	0	0	0	0	35	37	37	43846	19115	1	890	3	1	1
1	3	Other Cases Of Extremely Low Birth Weight	1	0	1	0	0	0	0	0	0	0	0	1	0	0	0	0	0	0	0	0	3	0	34	36	36	45640	17606	1	890	3	1	1
0	3	Arnold-Chiari Syndrome	1	0	1	0	0	0	0	0	1	1	0	1	0	0	1	0	0	0	0	0	0	0	35	37	37	44073	20729	1	890	3	1	1
1	3	Respiratory Distress Syndrome	1	0	1	0	0	0	0	0	0	0	0	0	0	0	0	0	0	0	0	0	0	0	31	32	32	34260	4460	1	890	3	1	1
1	3	Respiratory Distress Syndrome	1	0	1	0	0	0	0	0	0	0	0	0	0	0	0	0	0	0	0	0	0	0	31	33	33	28280	1905	1	890	3	1	1
1	3	Respiratory Distress Syndrome	1	0	1	0	0	0	0	0	0	0	0	0	0	0	0	0	0	0	0	0	0	0	35	37	37	44073	20729	1	890	3	1	1
0	3	Prematurity Anemia	1	1	1	0	0	0	0	0	0	0	0	1	0	0	0	0	0	1	0	0	0	0	31	33	33	27280	3408	1	890	3	1	1
0	3	Prematurity Anemia	1	1	1	0	0	0	0	0	0	0	0	1	0	0	0	0	0	1	0	0	0	0	30	32	32	26400	27760	1	890	3	1	1
1	3	Purpura And Other Hemorrhagic Conditions	1	0	1	0	0	0	0	0	0	0	0	1	0	0	0	0	0	1	0	0	0	0	31	33	33	29040	3520	1	890	3	1	1
1	3	Prematurity Anemia	1	1	1	0	0	0	0	0	0	0	0	1	0	0	0	0	0	1	0	0	0	0	32	34	34	28160	2054	1	890	3	1	1
0	3	Prematurity Anemia	1	1	1	0	0	0	0	0	0	0	0	1	0	0	0	0	0	1	0	0	0	0	30	32	32	43947	1760	1	890	3	1	1
1	3	Patent Ductus Arteriosus	1	0	1	0	0	0	0	0	1	0	0	1	1	0	0	0	0	0	0	0	0	0	31	32	32	34720	7760	1	890	3	1	1
0	3	Neonatal Meconium Aspiration	1	0	1	0	0	0	0	0	0	0	0	0	0	0	0	0	0	0	0	0	0	0	16	38	38	44057	13928	1	890	3	1	1
1	3	Respiratory Distress Syndrome	1	0	1	0	0	0	0	0	0	0	0	0	0	0	0	0	0	0	0	0	0	0	34	35	35	44073	13786	1	890	3	1	1
0	3	Neonatal Jaundice, Unspecified	1	0	1	0	0	0	0	0	0	0	0	1	0	0	0	0	0	1	0	0	0	0	33	35	35	44073	13928	1	890	3	1	1
1	3	Neonatal Anemia	1	0	1	0	0	0	0	0	0	0	0	1	0	0	0	0	0	1	0	0	0	0	34	36	36	33786	2992	1	890	3	1	1
0	3	Respiratory Distress Syndrome	1	0	1	0	0	0	0	0	0	0	0	0	0	0	0	0	0	0	0	0	0	0	33	33	33	43950	23408	1	890	3	1	1
1	3	Neonatal Hypocalcemia	1	0	1	0	0	0	0	0	0	0	0	1	0	0	0	0	0	0	1	0	0	0	31	32	32	27280	880	1	890	3	1	1
0	3	Neonatal Anemia	1	0	1	0	0	0	0	0	0	0	0	1	0	0	0	0	0	1	0	0	0	0	30	32	32	43947	23408	1	890	3	1	1
1	3	Respiratory Distress Syndrome	1	0	1	0	0	0	0	0	0	0	0	0	0	0	0	0	0	0	0	0	0	0	30	32	32	26400	3408	1	890	3	1	1
1	3	Neonatal Jaundice, Unspecified	1	0	1	0	0	0	0	0	0	0	0	1	0	0	0	0	0	1	0	0	0	0	37	39	39	32560	3786	1	890	3	1	1
0	3	Respiratory Failure	1	0	1	0	0	0	0	0	0	0	0	0	0	0	0	0	0	0	0	0	0	0	31	33	33	27280	2640	1	890	3	1	1
0	3	Neonatal Anemia	1	0	1	0	0	0	0	0	0	0	0	1	0	0	0	0	0	1	0	0	0	0	31	32	32	28160	2640	1	890	3	1	1
0	3	Respiratory Distress Syndrome	1	0	1	0	0	0	0	0	0	0	0	0	0	0	0	0	0	0	0	0	0	0	33	34	34	43950	19054	1	890	3	1	1
1	3	Respiratory Distress Syndrome	1	0	0	0	0	0	0	0	0	0	0	0	0	0	0	0	0	0	0	0	0	0	11	34	34	25082	19054	1	890	3	1	1
1	3	Neonatal Anemia	1	0	1	0	0	0	0	0	0	0	0	1	0	0	0	0	0	1	0	0	0	0	31	33	33	27280	3408	1	890	3	1	1
1	3	Respiratory Distress Syndrome	1	0	1	0	0	0	0	0	0	0	0	0	0	0	0	0	0	0	0	0	0	0	36	37	37	46874	16874	1	890	3	1	1
1	3	Prematurity Anemia	1	1	1	0	0	0	0	0	0	0	0	1	0	0	0	0	0	1	0	0	0	0	64	77	77	56320	41360	1	890	3	1	2
0	3	Adrenomedullary Hyperfunction	1	0	1	0	0	0	0	0	0	0	0	1	0	0	0	0	0	0	1	0	0	0	49	50	50	43990	13999	1	890	3	1	0
0	3	Respiratory Distress Syndrome	1	0	1	0	0	0	0	0	0	0	0	0	0	0	0	0	0	0	0	0	0	0	41	43	43	36080	5082	1	890	3	1	0
1	3	Respiratory Distress Syndrome	1	0	1	0	0	0	0	0	0	0	0	0	0	0	0	0	0	0	0	0	0	0	34	49	49	29920	1334	1	890	3	1	1
1	3	Other Cases Of Extremely Low Birth Weight	1	0	1	0	0	0	0	0	0	0	0	1	0	0	0	0	0	0	0	0	3	0	48	74	74	40800	10024	1	890	3	1	1
1	3	Neonatal Bacterial Sepsis	1	0	1	0	0	0	1	0	0	0	0	0	0	0	0	0	0	0	0	0	0	0	54	56	56	47520	22880	1	890	3	1	0
0	3	Patent Ductus Arteriosus	1	0	0	0	0	0	0	0	1	0	0	1	1	0	0	0	0	0	0	0	0	0	0	49	49	43120	16720	1	890	3	1	0
0	3	Respiratory Distress Syndrome	1	0	1	0	0	0	0	0	0	0	0	0	0	0	0	0	0	0	0	0	0	0	36	50	50	43999	13999	1	890	3	1	0
1	3	Respiratory Distress Syndrome	1	0	1	0	0	0	0	0	0	0	0	0	0	0	0	0	0	0	0	0	0	0	49	50	50	44000	13999	1	890	3	1	2
0	3	Brain Edema	1	0	0	0	1	0	0	0	0	0	0	1	0	0	1	0	0	0	0	0	0	0	1	37	37	32560	6160	1	890	3	1	0
0	3	Respiratory Distress Syndrome	1	0	1	0	0	0	0	0	0	0	0	0	0	0	0	0	0	0	0	0	0	0	24	39	39	44186	13520	1	890	3	1	1
1	3	Congenital Heart Block	1	0	1	0	0	0	0	0	0	0	0	1	1	0	0	0	0	0	0	0	0	0	46	74	74	40480	20240	1	890	3	1	2
0	3	Respiratory Distress Syndrome	1	0	1	0	0	0	0	0	0	0	0	0	0	0	0	0	0	0	0	0	0	0	49	53	53	46640	20240	1	890	3	1	1
0	3	Congestive Heart Failure	1	1	1	0	0	0	0	0	0	0	0	1	1	0	0	0	0	0	0	0	0	0	125	128	128	110000	83600	1	890	3	1	1
1	3	Respiratory Distress Syndrome	1	0	1	0	0	0	0	0	0	0	0	0	0	0	0	0	0	0	0	0	0	0	0	31	31	28280	880	1	890	3	1	0
0	3	Pneumonia	1	0	1	0	0	0	0	0	0	0	0	0	0	0	0	0	0	0	0	0	0	0	39	39	39	34320	3786	1	890	3	1	1
1	3	Cardiac Arrest	1	0	0	0	1	0	0	0	0	0	0	2	1	0	1	0	0	0	0	0	0	0	2	63	63	55440	23950	1	890	3	1	0
0	3	Respiratory Distress Syndrome	1	0	1	0	0	0	0	0	0	0	0	0	0	0	0	0	0	0	0	0	0	0	4	36	36	27991	2791	1	890	3	1	1
0	3	Meningitis	1	0	0	0	0	0	1	0	0	0	0	0	0	0	0	0	0	0	0	0	0	0	1	35	35	43892	13892	1	890	3	1	1
0	3	Respiratory Distress Syndrome	1	0	1	0	0	0	0	0	0	0	0	0	0	0	0	0	0	0	0	0	0	0	49	49	49	43120	16720	1	890	3	1	2
0	3	Cerebral Palsy	1	0	1	0	0	0	0	0	0	1	1	1	0	0	1	0	0	0	0	0	0	5	45	156	156	137280	110880	1	890	3	1	1
1	3	Cerebral Palsy	1	0	0	0	0	0	0	0	0	1	0	1	0	0	1	0	0	0	0	0	0	0	2	30	30	26400	880	1	890	3	1	0
1	3	Respiratory Failure	1	1	0	0	0	0	0	0	0	0	0	0	0	0	0	0	0	0	0	0	0	0	0	26	26	44171	30171	1	1214	3	4	1
0	3	Ventricular Septal Defect	1	0	1	0	0	0	0	0	0	0	0	1	1	0	0	0	0	0	0	0	0	0	15	16	16	43935	2960	1	1214	3	4	2
1	3	Respiratory Failure	1	0	1	0	0	0	0	0	0	0	0	0	0	0	0	0	0	0	0	0	0	0	28	30	30	44071	30441	1	1214	3	4	1
1	3	Metabolic Disorders	2	0	1	0	1	0	0	0	0	0	0	1	0	0	0	0	0	0	1	0	0	0	25	27	27	24000	10560	2	293	3	4	0
1	3	Immune Deficiencies	3	0	1	0	0	0	1	0	0	0	0	1	0	0	0	0	0	1	0	0	0	0	27	28	28	25920	10729	3	293	3	4	1
1	3	Immune Deficiencies	2	0	0	0	0	0	1	0	0	0	0	1	0	0	0	0	0	1	0	0	0	0	0	42	42	30164	15264	2	293	3	4	1
0	3	Ventricular Septal Defect	2	0	0	0	0	0	0	0	1	0	0	1	1	0	0	0	0	0	0	0	0	0	0	19	19	25447	5012	2	293	3	4	1
0	3	Immune Deficiencies	2	0	1	0	0	0	1	0	0	0	0	1	0	0	0	0	0	1	0	0	0	0	26	28	28	26880	10344	2	293	3	4	1
1	3	Acute Lymphoblastic Leukemia	2	0	1	0	0	0	0	0	0	0	0	1	0	0	0	0	0	1	0	0	0	0	22	22	22	44186	20502	2	293	3	4	0
0	3	Tachycardia, Unspecified	2	0	1	0	0	0	0	0	0	0	0	1	1	0	0	0	0	0	0	0	0	0	42	55	55	52800	36880	2	293	3	4	1
0	3	Immune Deficiencies	2	0	1	0	0	0	1	0	0	0	0	1	0	0	0	0	0	1	0	0	0	0	60	60	60	57600	40416	2	293	3	4	0
0	3	Fever, Unspecified	2	0	0	0	0	0	1	0	0	0	0	0	0	0	0	0	0	0	0	0	0	0	0	23	23	44065	20590	2	293	3	4	1
0	3	Respiratory Failure	1	1	0	0	0	0	0	0	0	0	0	0	0	0	0	0	0	0	0	0	0	0	1	21	21	26207	6088	1	1214	3	4	1
0	3	Choanal Atresia	2	0	0	0	0	0	0	0	1	0	0	1	0	1	0	0	0	0	0	0	0	0	0	19	19	9690	2550	2	293	3	4	1
1	3	Respiratory Failure	2	0	1	0	0	0	0	0	0	0	0	0	0	0	0	0	0	0	0	0	0	0	20	23	23	44065	27881	2	293	3	4	0
0	3	Respiratory Failure	2	0	1	0	0	0	0	0	0	0	0	0	0	0	0	0	0	0	0	0	0	0	28	30	30	44071	20935	2	293	3	4	1
0	3	Bronchopneumonia, Unspecified	2	0	0	0	0	0	1	0	0	0	0	0	0	0	0	0	0	0	0	0	0	0	12	15	15	43935	1960	2	293	3	4	1
1	3	Pneumonia	2	0	1	0	0	0	0	0	0	0	0	0	0	0	0	0	0	0	0	0	0	0	18	19	19	23590	8530	2	293	3	4	1
1	3	Respiratory Distress Syndrome	2	0	0	0	0	0	1	0	0	0	0	0	0	0	0	0	0	0	0	0	0	0	3	38	38	45627	3000	2	293	3	4	1
0	3	Chronic Renal Failure	2	0	0	0	1	0	0	0	0	0	0	1	0	0	0	1	0	0	0	0	0	0	1	43	43	21930	14790	2	293	3	4	0
0	3	Septicemia	2	0	0	0	0	0	1	0	0	0	0	0	0	0	0	0	0	0	0	0	0	0	10	14	14	13440	960	2	293	3	4	1
0	3	Asphyxia	2	0	1	0	1	0	0	0	0	0	0	0	0	0	0	0	0	0	0	0	0	0	19	20	20	43880	27881	2	293	3	4	1
0	3	Pneumothorax	2	0	0	0	0	0	0	0	1	0	0	1	0	1	0	0	0	0	0	0	0	0	20	21	21	26645	6451	2	293	3	4	1
0	3	Respiratory Failure	1	1	0	0	0	0	0	0	0	0	0	0	0	0	0	0	0	0	0	0	0	0	3	24	24	43835	13835	1	1214	3	4	1
0	3	Respiratory Failure	2	0	1	0	0	0	0	0	0	0	0	0	0	0	0	0	0	0	0	0	0	0	17	18	18	17742	2742	2	293	3	4	0
0	3	Injury To The Passenger In A Collision With Other And Unidentified Motor Vehicles In A Traffic Accident	2	0	1	1	0	0	0	0	0	0	0	0	0	0	0	0	0	0	0	0	0	0	24	48	48	43944	27053	2	293	3	4	0
0	3	Malignant Neoplasm, Region Not Specified	2	0	1	0	0	0	0	0	0	0	0	1	0	0	0	0	0	0	0	0	2	0	15	16	16	33604	2604	2	293	3	4	0
0	3	Pneumonia	2	0	1	0	0	0	0	0	0	0	0	0	0	0	0	0	0	0	0	0	0	0	36	36	36	32448	18448	2	293	3	4	1
1	3	Hypothyroidism, Unspecified	2	0	1	0	1	0	0	0	0	0	0	1	0	0	0	0	0	0	1	0	0	0	29	30	30	30720	17280	2	293	3	4	1
1	3	Immune Deficiencies	3	0	1	0	0	0	1	0	0	0	0	1	0	0	0	0	0	1	0	0	0	0	28	29	29	27840	13440	3	293	3	4	1
1	3	Hyperglycemia	3	0	1	0	1	0	0	0	0	0	0	1	0	0	0	0	0	0	1	0	0	0	20	22	22	44866	14047	3	270	3	3	0
1	3	Pneumonia	2	0	1	0	0	0	0	0	0	0	1	0	0	0	0	0	0	0	0	0	0	17	21	23	23	44065	23590	2	270	3	3	1
0	3	Respiratory Distress Syndrome	2	0	0	0	0	0	0	0	0	0	1	0	0	0	0	0	0	0	0	0	0	11	2	62	62	31620	24480	2	270	3	3	1
0	3	Pneumonia	2	0	1	0	0	0	0	0	0	0	1	0	0	0	0	0	0	0	0	0	0	9	27	29	29	43935	13935	2	270	3	3	0
1	3	Hemophagocytic Lymphohistiocytosis	2	0	0	0	0	0	1	0	0	0	0	1	0	0	0	0	0	1	0	0	0	0	0	28	28	41821	21821	2	270	3	3	1
0	3	Respiratory Failure	1	1	0	0	0	0	0	0	0	0	0	0	0	0	0	0	0	0	0	0	0	0	0	17	17	32174	12174	1	1217	3	3	1
1	3	Immune Deficiencies	2	0	0	0	0	0	1	0	0	0	0	1	0	0	0	0	0	1	0	0	0	0	0	56	56	53760	40320	2	270	3	3	1
1	3	Pneumonia	2	0	1	0	0	0	0	0	0	0	0	0	0	0	0	0	0	0	0	0	0	0	23	25	25	24000	10729	2	270	3	3	1
1	3	Acute Lymphoblastic Leukemia	3	0	0	0	0	0	1	0	0	0	0	1	0	0	0	0	0	1	0	0	0	0	0	28	28	26880	13440	3	270	3	3	1
1	3	Acute Lymphoblastic Leukemia	2	0	0	0	0	0	1	0	0	0	0	1	0	0	0	0	0	1	0	0	0	0	0	26	26	24960	9299	2	270	3	3	1
1	3	Pneumonia	3	0	1	0	0	0	0	0	0	0	0	0	0	0	0	0	0	0	0	0	0	0	39	59	59	56640	43200	3	270	3	3	1
0	3	Bleeding, Not Elsewhere Classified	2	0	0	0	0	0	0	0	1	0	0	1	0	0	0	0	1	0	0	0	0	0	3	23	23	44065	23590	2	270	3	3	1
1	3	Pneumonia	2	0	1	0	0	0	0	0	0	0	0	0	0	0	0	0	0	0	0	0	0	0	29	31	31	29760	16320	2	270	3	3	1
0	3	Spina Bifida	2	0	0	0	0	0	0	0	1	1	0	1	0	0	1	0	0	0	0	0	0	0	0	31	31	29760	16320	2	270	3	3	1
0	3	Respiratory Distress Syndrome	2	0	0	0	0	0	1	0	0	0	0	0	0	0	0	0	0	0	0	0	0	0	0	29	29	43935	20935	2	270	3	3	1
1	3	Respiratory Failure	2	0	1	0	0	0	0	0	0	0	0	0	0	0	0	0	0	0	0	0	0	0	16	17	17	32174	2174	2	270	3	3	1
0	3	Convulsions, Not Elsewhere Classified	2	0	1	0	0	0	0	1	0	0	0	1	0	0	1	0	0	0	0	0	0	0	28	30	30	44071	15370	2	270	3	3	1
0	3	Brain Edema	2	0	1	0	1	0	0	0	0	0	0	0	0	0	0	0	0	0	0	0	0	0	20	22	22	44186	25020	2	270	3	3	0
0	3	Brain Edema	2	0	1	0	1	0	0	0	0	0	0	0	0	0	0	0	0	0	0	0	0	0	17	18	18	17280	3074	2	270	3	3	1
1	3	Immune Deficiencies	2	0	0	0	0	0	1	0	0	0	0	1	0	0	0	0	0	1	0	0	0	0	0	24	24	43944	13991	2	270	3	3	1
0	3	Respiratory Failure	2	0	1	0	0	0	0	0	0	0	1	0	0	0	0	0	0	0	0	0	0	8	29	31	31	43395	25935	2	270	3	3	1
0	3	Respiratory Failure	2	0	1	0	0	0	0	0	0	0	1	0	0	0	0	0	0	0	0	0	0	11	29	31	31	43935	23935	2	270	3	3	1
0	3	Immune Deficiencies	2	0	0	0	0	0	1	0	0	0	0	1	0	0	0	0	0	1	0	0	0	0	0	25	25	24000	10729	2	270	3	3	1
0	3	Respiratory Failure	2	0	1	0	0	0	0	0	0	0	1	0	0	0	0	0	0	0	0	0	0	13	22	26	26	44186	25020	2	270	3	3	1
1	3	Volvulus	2	0	0	0	0	0	0	0	1	0	0	0	0	0	0	0	0	0	0	0	0	0	1	42	42	40320	26880	2	270	3	3	1
0	3	Pneumonia	2	0	0	0	0	0	1	0	0	0	0	0	0	0	0	0	0	0	0	0	0	0	0	23	23	44065	23590	2	270	3	3	1
0	3	Meningitis	2	0	1	0	0	0	1	0	0	0	1	0	0	0	0	0	0	0	0	0	0	8	24	24	24	43944	17868	2	270	3	3	1
0	3	Cardiac Murmur	2	0	0	0	0	0	0	0	1	0	0	1	1	0	0	0	0	0	0	0	0	0	1	49	49	47040	33600	2	270	3	3	1
1	3	Cardiac Murmur	2	0	0	0	0	0	0	0	1	0	0	1	1	0	0	0	0	0	0	0	0	0	0	19	19	44047	20047	2	270	3	3	1
0	3	Craniopharyngeal Duct Malignant Neoplasm	3	0	1	0	0	0	0	0	0	1	0	1	0	0	0	0	0	0	0	0	2	0	30	30	30	44071	15360	3	270	3	3	1
1	3	Urea Cycle Metabolism	2	0	1	0	1	0	0	0	0	0	0	1	0	0	0	0	0	0	1	0	0	0	29	29	29	43935	23935	2	270	3	3	2
0	3	Respiratory Failure	2	0	0	0	0	0	0	0	0	0	1	0	0	0	0	0	0	0	0	0	0	6	0	28	28	45536	25536	2	270	3	3	1
1	3	Asphyxia	2	0	0	0	1	0	0	0	0	0	0	0	0	0	0	0	0	0	0	0	0	0	0	20	20	43880	27881	2	270	3	3	2
1	3	Immune Deficiencies	2	0	0	0	0	0	1	0	0	1	0	1	0	0	0	0	0	1	0	0	0	0	0	15	15	43935	960	2	270	3	3	1
1	3	Chronic Renal Failure	2	0	1	0	1	0	0	0	0	0	0	2	0	0	0	1	0	0	0	0	1	0	35	43	43	41280	27840	2	270	3	3	1
1	3	Hydrocephalus	2	0	0	0	0	0	0	0	1	1	0	1	0	0	1	0	0	0	0	0	0	0	1	40	40	38400	24960	2	270	3	3	1
0	3	Meningitis	2	0	0	0	0	0	1	0	0	0	0	0	0	0	0	0	0	0	0	0	0	0	1	18	18	30742	3742	2	270	3	3	1
1	3	Pneumonia	2	0	0	0	0	0	1	0	0	0	0	0	0	0	0	0	0	0	0	0	0	0	0	28	28	26320	13440	2	270	3	3	1
0	3	Acute Lymphoblastic Leukemia	3	0	0	0	0	0	1	0	0	0	0	1	0	0	0	0	0	1	0	0	0	0	0	24	24	43944	13991	3	284	3	2	1
1	3	Respiratory Failure	1	1	0	0	0	0	0	0	0	0	0	0	0	0	0	0	0	0	0	0	0	0	0	24	24	43944	13991	1	1217	3	3	1
1	3	Respiratory Failure	2	0	1	0	0	0	0	0	0	0	0	0	0	0	0	0	0	0	0	0	0	0	57	61	61	47139	30953	2	284	3	2	1
0	3	Adrenocortical Insufficiency	2	0	1	0	0	0	0	0	0	0	0	1	0	0	0	0	0	0	1	0	0	0	43	64	64	42736	31550	2	284	3	2	0
0	3	Falling From The Same Level	2	0	1	0	0	0	0	0	1	0	0	0	0	0	0	0	0	0	0	0	0	0	14	19	19	13181	2995	2	284	3	2	1
1	3	Falling From One Level To Another	2	0	0	1	0	0	0	0	0	0	0	0	0	0	0	0	0	0	0	0	0	0	2	17	17	16783	2795	2	284	3	2	1
0	3	Hyperglycemia	2	0	0	0	1	0	0	0	0	0	0	1	0	0	0	0	0	0	1	0	0	0	0	41	41	16359	9953	2	284	3	2	1
0	3	Mucopolysaccharidosis	2	0	1	0	1	0	0	0	0	0	0	1	0	0	0	0	0	0	1	0	0	0	51	53	53	40749	25561	2	284	3	2	1
1	3	Metabolic Disorders	2	0	0	0	1	0	0	0	0	0	0	1	0	0	0	0	0	0	1	0	0	0	0	27	27	10773	5187	2	284	3	2	1
1	3	Asphyxia	2	0	1	0	1	0	0	0	0	0	0	0	0	0	0	0	0	0	0	0	0	0	14	14	18	11186	799	2	284	3	2	1
0	3	Immune Deficiencies	2	0	0	0	0	0	1	0	0	0	0	1	0	0	0	0	0	1	0	0	0	0	0	56	56	22344	16758	2	284	3	2	1
0	3	Metabolic Disorders	2	0	0	0	1	0	0	0	0	0	0	1	0	0	0	0	0	0	1	0	0	0	0	25	25	9975	4389	2	284	3	2	1
0	3	Pneumonia	2	0	0	0	0	0	1	0	0	0	0	0	0	0	0	0	0	0	0	0	0	0	0	15	15	5985	399	2	284	3	2	1
1	3	Acute Renal Failure	2	0	1	0	0	0	0	0	0	0	0	1	0	0	0	1	0	0	0	0	0	0	16	28	28	12784	5586	2	284	3	2	1
0	3	Immune Deficiencies	2	0	0	0	0	0	1	0	0	0	0	1	0	0	0	0	0	1	0	0	0	0	0	41	41	16359	10773	2	284	3	2	1
1	3	Pneumonia	2	0	0	0	0	0	1	0	0	0	0	0	0	0	0	0	0	0	0	0	0	0	8	15	15	6392	3192	2	284	3	2	1
1	3	Hyperglycemia	2	0	0	0	1	0	0	0	0	0	0	1	0	0	0	0	0	0	1	0	0	0	0	17	17	6783	1197	2	284	3	2	1
1	3	Acute Lymphoblastic Leukemia	2	0	1	0	0	0	0	0	0	0	0	1	0	0	0	0	0	1	0	0	0	0	15	35	35	2765	16799	2	284	3	2	1
1	3	Cardiac Arrest	2	0	1	0	1	0	0	0	0	0	0	2	1	0	1	0	0	0	0	0	0	0	26	27	27	20774	9588	2	284	3	2	1
0	3	Meningitis	2	0	0	0	0	0	1	0	0	0	0	0	0	0	0	0	0	0	0	0	0	0	1	40	40	35960	20374	2	284	3	2	1
0	3	Respiratory Failure	1	1	0	0	0	0	0	0	0	0	0	0	0	0	0	0	0	0	0	0	0	0	0	50	50	49950	34364	1	1020	3	2	1
1	3	Respiratory Failure	1	1	0	0	0	0	0	0	0	0	0	0	0	0	0	0	0	0	0	0	0	0	1	31	31	12369	5586	1	1020	3	2	1
0	3	Hydrocephalus	2	0	0	0	0	0	0	0	1	1	0	1	0	0	1	0	0	0	0	0	0	0	0	99	99	39501	26516	2	284	3	2	1
1	3	Viral Encephalitis	2	0	0	0	0	0	1	0	0	0	0	0	0	0	0	0	0	0	0	0	0	0	0	22	22	8788	3192	2	284	3	2	1
0	3	Acute Pancreatitis	2	0	0	0	0	0	1	0	0	0	0	0	0	0	0	0	0	0	0	0	0	0	0	26	26	10374	4788	2	284	3	2	1
0	3	Bronchopulmonary Dysplasia That Begins In The Perinatal Period	2	0	0	0	0	0	1	0	0	0	0	1	0	1	0	0	0	0	0	0	0	0	0	14	14	5586	399	2	284	3	2	1
1	3	Chronic Renal Failure	2	0	1	0	1	0	0	0	0	0	0	1	0	0	0	1	0	0	0	0	0	0	15	22	22	17578	6392	2	284	3	2	1
1	3	Respiratory Failure	2	0	1	0	0	0	0	0	0	0	0	0	0	0	0	0	0	0	0	0	0	0	83	83	83	78499	60205	2	284	3	2	1
1	3	Intracerebral Hemorrhage	3	0	0	0	1	0	0	0	0	0	0	1	0	0	1	0	0	0	0	0	0	0	0	50	50	49950	35950	3	284	3	2	1
1	3	Pneumonia	2	0	1	0	0	0	0	0	0	0	0	0	0	0	0	0	0	0	0	0	0	0	51	53	53	40749	14763	2	284	3	2	1
0	3	Immune Deficiencies	2	0	1	0	0	0	1	0	0	0	0	1	0	0	0	0	0	1	0	0	0	0	183	184	184	147799	135031	2	284	3	2	1
0	3	Immune Deficiencies	3	0	0	0	0	0	1	0	0	0	0	1	0	0	0	0	0	1	0	0	0	0	0	52	52	20748	15162	3	284	3	2	1
1	3	Acute Appendicitis	3	0	0	0	0	0	0	0	1	0	0	0	0	0	0	0	0	0	0	0	0	0	0	23	23	9177	2793	3	284	3	2	1
1	3	Meningitis	2	0	0	0	0	0	1	0	0	0	0	0	0	0	0	0	0	0	0	0	0	0	5	44	44	17556	35735	2	284	3	2	1
0	3	Patent Ductus Arteriosus	2	0	0	0	0	0	0	0	1	0	0	1	1	0	0	0	0	0	0	0	0	0	11	21	21	16799	17168	2	284	3	2	1
1	3	Hemiplegia	2	0	0	0	0	0	0	0	0	1	0	1	0	0	1	0	0	0	0	0	0	0	1	33	33	26367	15181	2	284	3	2	1
0	3	Convulsions, Not Elsewhere Classified	2	0	1	0	0	0	0	1	0	0	0	1	0	0	1	0	0	0	0	0	0	0	29	31	31	23801	12615	2	284	3	2	2
0	3	Respiratory Failure	2	0	1	0	0	0	0	0	0	0	1	0	0	0	0	0	0	0	0	0	0	7	61	61	61	48739	37553	2	284	3	2	1
0	3	Immune Deficiencies	2	0	0	0	0	0	1	0	0	0	0	1	0	0	0	0	0	1	0	0	0	0	0	28	28	11782	5586	2	284	3	2	1
0	3	Vitamin Deficiencies	3	0	0	0	1	0	0	0	0	0	0	1	0	0	0	0	0	0	1	0	0	0	0	51	51	20349	18354	3	284	3	2	1
0	3	Respiratory Failure	1	1	0	0	0	0	0	0	0	0	0	0	0	0	0	0	0	0	0	0	0	0	0	28	28	11172	5856	1	1020	3	2	1
1	3	Septicemia	2	0	0	0	0	0	1	0	0	0	0	0	0	0	0	0	0	0	0	0	0	0	0	30	30	35735	6384	2	284	3	2	1
1	3	Malnutrition	2	0	0	0	0	1	0	0	0	0	0	1	0	0	0	0	0	0	0	0	3	0	0	24	24	9576	36220	2	284	3	2	1
1	3	Respiratory Syncytial Virus	2	0	0	0	0	0	1	0	0	0	0	0	0	0	0	0	0	0	0	0	0	0	3	18	18	9899	2793	2	284	3	2	1
0	3	Nausea And Vomiting	2	0	0	0	0	0	1	0	0	0	0	1	0	0	0	0	1	0	0	0	0	0	0	21	21	8379	2793	2	284	3	2	1
0	3	Cerebral Palsy	3	0	0	0	0	0	0	0	0	1	0	1	0	0	1	0	0	0	0	0	0	0	0	16	16	6384	798	3	284	3	2	1
1	3	Metabolic Disorders	2	0	0	0	1	0	0	0	0	0	0	1	0	0	0	0	0	0	1	0	0	0	0	18	18	7182	1197	2	284	3	2	1
0	3	Fracture Of The Mandible	2	0	0	0	0	0	0	0	1	0	0	0	0	0	0	0	0	0	0	0	0	0	3	14	14	8283	399	2	284	3	2	1
0	3	Respiratory Failure	1	1	0	0	0	0	0	0	0	0	0	0	0	0	0	0	0	0	0	0	0	0	3	30	30	35735	16384	1	1020	3	2	1
0	3	Meningitis	2	0	0	0	0	0	1	0	0	0	0	0	0	0	0	0	0	0	0	0	0	0	3	19	19	7581	1995	2	284	3	2	1
1	3	Heart Failure	2	0	0	0	0	0	0	0	1	0	0	1	1	0	0	0	0	0	0	0	0	0	0	14	14	5586	399	2	284	3	2	1
1	3	Asphyxia	2	0	1	0	1	0	0	0	0	0	0	0	0	0	0	0	0	0	0	0	0	0	16	24	24	12784	5586	2	284	3	2	1
0	3	Cerebral Palsy	2	0	1	0	0	0	0	0	0	1	0	1	0	0	1	0	0	0	0	0	0	0	29	62	62	23171	19152	2	284	3	2	1
1	3	Pneumonia	3	0	1	0	0	0	0	0	0	0	1	0	0	0	0	0	0	0	0	0	0	19	39	39	39	31161	19775	3	284	3	2	0
0	3	Respiratory Failure	2	0	1	0	0	0	0	0	0	0	0	0	0	0	0	0	0	0	0	0	0	0	52	71	71	41548	22743	2	284	3	2	1
1	3	Chronic Renal Failure	3	0	0	0	1	0	0	0	0	0	0	1	0	0	0	1	0	0	0	0	0	0	2	28	28	11172	5586	3	284	3	2	1
1	3	Bronchopneumonia, Unspecified	2	0	0	0	0	0	0	0	0	0	0	0	0	0	0	0	0	0	0	0	0	0	0	20	20	35977	10596	2	284	3	2	1
0	3	Primary Pulmonary Hypertension	2	0	1	0	0	0	0	0	0	0	0	1	1	0	0	0	0	0	0	0	0	0	42	50	50	32500	18764	2	284	3	2	0
0	3	Liver Failure	2	0	0	0	1	0	0	0	0	0	0	1	0	0	0	0	1	0	0	0	0	0	0	24	24	19176	5586	2	284	3	2	2
0	3	Immune Deficiencies	2	0	0	0	0	0	1	0	0	0	0	1	0	0	0	0	0	1	0	0	0	0	0	28	28	43879	23839	2	284	3	2	1
1	3	Gastroenteritis And Colitis, Non-Infective	2	0	0	0	0	0	1	0	0	0	0	0	0	0	0	0	0	0	0	0	0	0	2	14	14	5586	399	2	284	3	2	1
0	3	Respiratory Failure	3	0	1	0	0	0	0	0	0	0	0	0	0	0	0	0	0	0	0	0	0	0	20	48	48	19152	13566	3	284	3	2	1
0	3	Lumbar Vertebra Fracture	3	0	0	0	0	0	0	0	1	0	0	1	0	0	1	0	0	0	0	0	0	0	2	28	28	43879	23839	3	284	3	2	1
1	3	Bronchopneumonia, Unspecified	2	0	0	0	0	0	1	0	0	0	0	0	0	0	0	0	0	0	0	0	0	0	11	26	26	20774	9588	2	284	3	2	2
1	3	Protein-Energy Malnutrition	2	0	0	0	0	1	0	0	0	0	0	1	0	0	0	0	1	0	0	0	0	0	1	35	35	27965	16799	2	284	3	2	1
1	3	Acute Lymphoblastic Leukemia	2	0	0	0	0	0	1	0	0	0	0	1	0	0	0	0	0	1	0	0	0	0	0	34	34	27166	17578	2	284	3	2	1
1	3	Brain Malignant Neoplasm	2	0	1	0	0	0	0	0	0	1	0	1	0	0	1	0	0	0	0	0	0	0	36	36	36	28764	17578	2	284	3	2	0
0	3	Meningitis	2	0	0	0	0	0	1	0	0	0	0	0	0	0	0	0	0	0	0	0	0	0	0	34	34	27166	12980	2	284	3	2	1
0	3	Convulsions, Not Elsewhere Classified	2	0	1	0	0	0	0	1	0	0	0	1	0	0	1	0	0	0	0	0	0	0	24	30	30	43931	25931	2	284	3	2	2
1	3	Pneumonia	2	0	1	0	0	0	0	0	0	0	0	0	0	0	0	0	0	0	0	0	0	0	22	22	22	17578	5342	2	284	3	2	0
1	3	Chronic Renal Failure	3	0	0	0	1	0	0	0	0	0	0	1	0	0	0	1	0	0	0	0	0	0	0	16	16	43931	3891	3	284	3	2	1
1	3	Cardiac Arrest	2	0	0	0	1	0	0	0	0	0	0	2	1	0	1	0	0	0	0	0	0	0	10	26	26	44050	24050	2	284	3	2	0
1	3	Zinc Metabolism Disorders	2	0	0	0	0	0	1	0	0	0	0	1	0	0	0	0	0	0	1	0	0	0	0	16	16	43987	2350	2	284	3	2	1
1	3	Immune Deficiencies	3	0	0	0	0	0	1	0	0	0	0	1	0	0	0	0	0	1	0	0	0	0	0	39	39	27607	10607	3	284	3	2	1
1	3	Immune Deficiencies	3	0	1	0	0	0	1	0	0	0	0	1	0	0	0	0	0	1	0	0	0	0	33	75	75	59925	48739	3	284	3	2	1
0	3	Respiratory Failure	3	0	1	0	0	0	0	0	0	0	0	0	0	0	0	0	0	0	0	0	0	0	14	15	15	11985	799	3	284	3	2	1
1	3	Hyperlipidemia	3	0	0	0	1	0	0	0	0	0	0	1	0	0	0	0	0	0	1	0	0	0	0	23	23	18377	7191	3	284	3	2	1
0	3	Diabetes Mellitus	3	0	0	0	1	0	0	0	0	0	0	1	0	0	0	0	0	0	1	0	0	0	0	18	18	7182	1596	3	307	3	1	1
0	3	Immune Deficiencies	2	0	1	0	0	0	1	0	0	0	0	1	0	0	0	0	0	1	0	0	0	0	15	28	28	13485	5586	2	307	3	1	1
0	3	Respiratory Failure	2	0	1	0	0	0	0	0	0	0	0	0	0	0	0	0	0	0	0	0	0	0	20	26	26	1798	10374	2	307	3	1	1
1	3	Convulsions, Not Elsewhere Classified	2	0	1	0	0	0	0	1	0	0	0	1	0	0	1	0	0	0	0	0	0	0	181	181	181	167190	150133	2	307	3	1	1
0	3	Cerebral Palsy	2	0	0	0	0	0	0	0	0	1	0	1	0	0	1	0	0	0	0	0	0	0	0	25	25	9975	4389	2	307	3	1	1
1	3	Metabolic Disorders	2	0	0	0	1	0	0	0	0	0	0	1	0	0	0	0	0	0	1	0	0	0	6	16	16	5803	1998	2	307	3	1	1
1	3	Respiratory Failure	2	0	1	0	0	0	0	0	0	0	0	0	0	0	0	0	0	0	0	0	0	0	20	50	50	32450	18687	2	307	3	1	1
0	3	Cardiac Arrest	2	0	1	0	1	0	0	0	0	0	0	2	1	0	1	0	0	0	0	0	0	0	17	17	17	15283	2697	2	307	3	1	0
0	3	Metabolic Disorders	2	0	0	0	1	0	0	0	0	0	0	1	0	0	0	0	0	0	1	0	0	0	0	17	17	6783	1197	2	307	3	1	1
0	3	Respiratory Failure	2	0	1	0	0	0	0	0	0	0	0	0	0	0	0	0	0	0	0	0	0	0	107	107	107	96193	81607	2	307	3	1	0
0	3	Subdural Hemorrhage (Non-Traumatic)	2	0	0	0	1	0	0	0	1	0	0	1	0	0	1	0	0	0	0	0	0	0	0	20	20	7980	2394	2	307	3	1	1
1	3	Chronic Renal Failure	3	0	0	0	1	0	0	0	0	0	0	1	0	0	0	1	0	0	0	0	0	0	0	56	56	22344	16758	3	307	3	1	1
0	3	Epilepsy	3	0	0	0	0	0	0	1	0	0	0	1	0	0	1	0	0	0	0	0	0	0	0	15	15	5985	399	3	307	3	1	1
1	3	Meningitis	3	0	0	0	0	0	1	0	0	0	0	0	0	0	0	0	0	0	0	0	0	0	0	16	16	6384	798	3	307	3	1	1
1	3	Metabolic Disorders	2	0	0	0	1	0	0	0	0	0	0	1	0	0	0	0	0	0	1	0	0	0	0	15	15	4485	299	2	307	3	1	1
0	3	Hydrocephalus	2	0	0	0	0	0	0	0	1	1	0	1	0	0	1	0	0	0	0	0	0	0	2	59	59	17641	13455	2	307	3	1	1
0	3	Pulmonary Valve Stenosis	2	0	0	0	0	0	0	0	1	0	0	1	1	0	0	0	0	0	0	0	0	0	0	34	34	30566	1798	2	307	3	1	1
1	3	Metabolic Disorders	2	0	1	0	1	0	0	0	0	0	0	1	0	0	0	0	0	0	1	0	0	0	26	36	36	23374	8091	2	307	3	1	1
1	3	Respiratory Failure	2	0	1	0	0	0	1	0	0	0	0	0	0	0	0	0	0	0	0	0	0	0	18	29	29	26710	13485	2	307	3	1	1
1	3	Pneumonia	2	0	0	0	0	0	1	0	0	0	0	0	0	0	0	0	0	0	0	0	0	0	0	23	23	20677	8091	2	307	3	1	1
0	3	Metabolic Disorders	2	0	1	0	1	0	0	0	0	0	0	1	0	0	0	0	0	0	1	0	0	12	133	133	133	119567	106820	2	307	3	1	0
0	3	Liver Failure	2	0	0	0	1	0	0	0	0	0	0	1	0	0	0	0	1	0	0	0	0	0	3	20	20	17980	2697	2	307	3	1	0
1	3	Metabolic Disorders	2	0	0	0	1	0	0	0	0	0	0	1	0	0	0	0	0	0	1	0	0	0	0	15	15	13485	899	2	307	3	1	1
0	3	Pleural Effusion	2	0	0	0	0	0	0	0	1	0	0	1	0	1	0	0	0	0	0	0	0	0	3	17	17	15283	2697	2	307	3	1	1
0	3	Pneumonia	2	0	0	0	0	0	1	0	0	0	0	0	0	0	0	0	0	0	0	0	0	0	2	14	14	12586	299	2	307	3	1	1
0	3	Pneumonia	2	0	0	0	0	0	1	0	0	0	0	0	0	0	0	0	0	0	0	0	0	0	0	15	15	13485	899	2	307	3	1	1
0	3	Heart Failure	2	0	1	0	0	0	0	0	0	0	0	1	1	0	0	0	0	0	0	0	0	0	14	16	16	14384	1798	2	307	3	1	1
0	3	Epilepsy	3	0	0	0	0	0	0	1	0	0	0	1	0	0	1	0	0	0	0	0	0	0	4	16	16	14384	1798	3	307	3	1	1
1	3	Respiratory Failure	2	0	1	0	0	0	0	0	0	0	0	0	0	0	0	0	0	0	0	0	0	0	16	24	24	21576	36373	2	307	3	1	1
0	3	Immune Deficiencies	2	0	1	0	0	0	1	0	0	0	0	1	0	0	0	0	0	1	0	0	0	0	25	55	55	49445	22475	2	307	3	1	1
0	3	Myasthenia Gravis And Other Myoneural Disorders	3	0	0	0	0	0	0	0	0	1	0	1	0	0	1	0	0	0	0	0	0	0	1	17	17	15283	2697	3	307	3	1	1
1	3	Epilepsy	2	0	0	0	0	0	0	1	0	0	0	1	0	0	1	0	0	0	0	0	0	0	3	15	15	13485	899	2	307	3	1	1
1	3	Pneumonia	2	0	0	0	0	0	1	0	0	0	0	0	0	0	0	0	0	0	0	0	0	0	0	24	24	21576	36373	2	307	3	1	1
0	3	Hypoglycemia	2	0	1	0	1	0	0	0	0	0	1	1	0	0	0	0	0	0	1	0	0	16	112		113	100688	84102	2	307	3	1	1
0	3	Cerebral Palsy	2	0	0	0	0	0	0	0	0	1	0	1	0	0	1	0	0	0	0	0	0	0	0	26	26	23374	10788	2	307	3	1	1
1	3	Tubulointerstitial Disorders In Metabolic Diseases	2	0	0	0	1	0	0	0	0	0	0	2	0	0	0	1	0	0	1	0	0	0	6	20	20	1798	5394	2	307	3	1	1
1	3	Meningitis	2	0	0	0	0	0	1	0	0	0	0	0	0	0	0	0	0	0	0	0	0	0	12	23	23	20677	8091	2	307	3	1	1
0	3	Hypertension	2	0	0	0	1	0	0	0	0	0	0	1	1	0	0	0	0	0	0	0	0	0	0	21	21	16669	6293	2	307	3	1	1
0	3	Anus And Rectum Stenosis	2	0	1	0	0	0	0	0	1	0	0	1	0	0	0	0	1	0	0	0	0	0	22	52	52	46748	34162	2	307	3	1	1
1	3	Diabetes Mellitus	2	0	0	0	1	0	0	0	0	0	0	1	0	0	0	0	0	0	1	0	0	0	8	16	16	14384	1798	2	307	3	1	1
0	3	Epilepsy	2	0	0	0	0	0	0	1	0	0	0	1	0	0	1	0	0	0	0	0	0	0	12	16	16	14384	1798	2	307	3	1	1
1	3	Epilepsy	2	0	0	0	0	0	0	1	0	0	0	1	0	0	1	0	0	0	0	0	0	0	0	25	25	22475	9899	2	307	3	1	1
1	3	Pneumonia	2	0	0	0	0	0	1	0	0	0	0	0	0	0	0	0	0	0	0	0	0	0	0	34	34	30566	17980	2	307	3	1	1
0	3	Bronchopneumonia, Unspecified	2	0	1	0	0	0	0	1	0	0	0	0	0	0	0	0	0	0	0	0	0	0	15	45	45	40455	27869	2	307	3	1	1
1	3	Cerebral Palsy	3	0	1	0	0	0	0	0	0	1	0	1	0	0	1	0	0	0	0	0	0	0	20	41	41	36859	24273	3	307	3	1	1
0	3	Ulna Upper End Fracture	2	0	0	1	0	0	0	0	1	0	0	0	0	0	0	0	0	0	0	0	0	0	2	16	16	14383	1798	2	307	3	1	1
0	3	Pneumonia	2	0	0	0	0	0	1	0	0	0	0	0	0	0	0	0	0	0	0	0	0	0	0	17	17	15283	2697	2	307	3	1	1
0	3	Pneumonia	2	0	1	0	0	0	0	0	0	0	0	0	0	0	0	0	0	0	0	0	0	0	35	42	42	37758	25172	2	307	3	1	1
0	3	Cerebral Palsy	2	0	1	0	0	0	0	0	0	1	0	1	0	0	1	0	0	0	0	0	0	0	16	54	54	48546	35960	2	307	3	1	1
1	3	Brucellosis	3	0	1	0	0	0	0	0	0	0	0	0	0	0	0	0	0	0	0	0	0	0	25	39	39	25172	12586	3	307	3	1	1
1	3	Immune Deficiencies	2	0	1	0	0	0	1	0	0	0	0	1	0	0	0	0	0	1	0	0	0	0	42	48	48	36859	25172	2	307	3	1	0
0	3	Bronchopneumonia, Unspecified	2	0	0	0	0	0	1	0	0	0	0	1	0	1	0	0	0	0	0	0	0	0	0	16	16	14384	1798	2	307	3	1	1
0	3	Mucocutaneous Lymph Node Syndrome	2	0	0	0	0	0	1	0	0	0	0	1	0	0	0	0	0	1	0	0	0	0	0	16	16	14384	1798	2	307	3	1	1
0	3	Respiratory Failure	2	0	0	0	0	0	1	0	0	0	0	0	0	0	0	0	0	0	0	0	0	0	0	28	28	25172	12586	2	307	3	1	1
0	3	Drowning And Under Water	2	0	1	0	1	0	0	0	0	0	1	1	0	0	1	0	0	0	0	0	0	5	59	60	60	53041	40455	2	307	3	1	2
1	3	Respiratory Failure	3	0	0	0	0	0	1	0	0	0	0	0	0	0	0	0	0	0	0	0	0	0	0	14	14	5460	390	3	307	3	1	1
0	3	Meningitis	2	0	0	0	0	0	1	0	0	0	0	0	0	0	0	0	0	0	0	0	0	0	0	23	23	35643	8688	2	307	3	1	1
1	3	Pneumonia	2	0	0	0	0	0	1	0	0	0	0	0	0	0	0	0	0	0	0	0	0	0	2	33	33	44033	30991	2	307	3	1	1
1	3	Side Effects Caused By Medicines And Therapeutic Agents	3	0	0	0	0	0	0	0	0	0	0	0	0	0	0	0	0	0	0	0	0	0	0	15	15	12875	290	3	307	3	1	1
0	3	Atrial Septal Defect	2	0	1	0	0	0	0	0	0	0	0	1	1	0	0	0	0	0	0	0	0	0	36	36	36	32216	19779	2	307	3	1	0
0	3	Respiratory Failure	2	0	1	0	0	0	0	0	0	0	0	0	0	0	0	0	0	0	0	0	0	0	64	73	73	7111	57701	2	307	3	1	1
1	3	Malnutrition	2	0	0	0	0	0	0	0	1	0	0	1	0	0	0	0	1	0	0	0	0	0	0	29	29	44080	19025	2	307	3	1	1
1	3	Pneumonia	2	0	1	0	0	0	0	0	0	0	0	0	0	0	0	0	0	0	0	0	0	0	31	41	41	32644	20697	2	307	3	1	1
0	3	Cerebral Palsy	2	0	0	0	0	0	0	0	0	1	0	1	0	0	1	0	0	0	0	0	0	0	1	51	51	28890	10890	2	307	3	1	1
1	3	Metabolic Disorders	2	0	0	0	1	0	0	0	0	0	0	1	0	0	0	0	0	0	1	0	0	0	0	16	16	14130	1420	2	307	3	1	1
0	3	Acute Renal Failure	2	0	1	0	0	0	0	0	0	0	0	0	0	0	0	0	0	0	0	0	0	19	83	83	83	80036	64692	2	307	3	1	1
1	3	Diabetes Mellitus	2	0	0	0	1	0	0	0	0	0	0	1	0	0	0	0	0	0	1	0	0	0	0	15	15	13485	899	2	307	3	1	1
1	3	Respiratory Failure	2	0	0	0	0	0	1	0	0	0	0	0	0	0	0	0	0	0	0	0	0	0	3	15	15	12236	840	2	307	3	1	1
0	3	Meningoencephalitis	2	0	1	0	0	0	1	0	0	0	0	0	0	0	0	0	0	0	0	0	0	0	22	24	24	26451	10000	2	307	3	1	2
0	3	Hyperglycemia	2	0	0	0	1	0	0	0	0	0	0	1	0	0	0	0	0	0	1	0	0	0	13	15	15	21855	840	2	307	3	1	1
1	3	Pneumonia	2	0	1	0	0	0	0	0	0	0	0	0	0	0	0	0	0	0	0	0	0	0	36	36	36	44180	24180	2	307	3	1	1
0	3	Meningitis	3	0	1	0	0	0	1	0	0	0	0	0	0	0	0	0	0	0	0	0	0	0	17	21	21	23802	8020	3	307	3	1	1
0	3	Fever Of Unknown Origin And Other Origin	2	0	0	0	0	0	1	0	0	0	0	0	0	0	0	0	0	0	0	0	0	0	13	16	16	13440	1920	2	307	3	1	1
0	3	Cerebral Palsy	2	0	0	0	0	0	0	0	0	1	0	1	0	0	1	0	0	0	0	0	0	0	9	32	32	44774	24774	2	307	3	1	1
1	3	Hirschsprung's Disease	2	0	1	0	0	0	0	0	1	0	0	1	0	0	0	0	1	0	0	0	0	0	24	26	26	44021	24021	2	307	3	1	1
1	3	Volvulus	2	0	1	0	0	0	0	0	1	0	0	0	0	0	0	0	0	0	0	0	0	0	14	17	17	14280	2881	2	307	3	1	1
0	3	Immune Deficiencies	2	0	1	0	0	0	1	0	0	0	0	1	0	0	0	0	0	1	0	0	0	0	31	31	31	31111	15440	2	307	3	1	2
0	3	Intracerebral Hemorrhage	2	0	0	0	1	0	0	0	0	0	0	1	0	0	1	0	0	0	0	0	0	0	11	16	16	10549	1920	2	307	3	1	1
0	3	Cerebral Infarction	3	0	0	0	1	0	0	0	0	0	0	1	0	0	1	0	0	0	0	0	0	0	13	16	16	28065	9100	3	307	3	1	1
0	3	Cerebral Palsy	2	0	1	0	0	0	0	0	0	1	0	1	0	0	1	0	0	0	0	0	0	0	38	42	42	35607	23520	2	307	3	1	1
0	3	Diabetes Mellitus	3	0	1	0	0	0	0	0	0	0	0	1	0	0	0	0	0	0	1	0	0	0	16	16	16	15360	2604	3	307	3	1	1
1	2	Prematurity	1	1	1	0	0	0	0	0	0	0	0	0	0	0	0	0	0	0	0	0	0	0	38	72	72	69194	39194	1	432	2	3	1
